# Supplementary material for: SimuCell3D: three-dimensional simulation of tissue mechanics with cell polarization
Source: Nat Comput Sci. 2024 Apr 9;4(4):299–309. doi: 10.1038/s43588-024-00620-9 (PMC11052725; doi:10.1038/s43588-024-00620-9)
Supplement: Supplementary file 6 — Statistical source data for Fig. 1e. [file 43588_2024_620_MOESM6_ESM.xlsx]

## Sheet: Sheet1
SimuCell3D		CellSim3D		IAS
computation time (sec)	nb_cells	computation time (sec)	nb_cells	computation time (sec)	nb_cells
0	1	1	1	201.313	1
0	2	3	2	219.663	1
0	4	5	4	228.972	1
1	8	9	4	238.291	1
1	16	13	8	247.615	1
2	32	17	8	256.937	1
3	61	22	15	266.206	1
4	64	27	19	275.554	1
7	128	33	26	285.226	1
11	130	38	34	294.407	1
16	249	43	43	303.586	1
20	247	49	57	312.756	1
25	353	55	69	321.901	1
33	444	62	87	331.109	1
41	427	70	108	340.373	1
52	641	77	129	349.68	1
69	736	87	150	358.823	1
86	716	97	178	368.005	1
111	1066	109	214	377.231	1
137	1136	122	251	386.4	1
164	1327	137	294	395.635	1
202	1674	154	339	404.803	1
243	1641	173	388	414.028	1
289	2111	195	450	423.345	1
350	2402	219	509	432.594	1
408	2343	246	582	441.802	1
482	3142	276	655	451.076	1
571	3303	309	741	460.338	1
658	3605	348	850	469.586	1
771	4331	390	940	478.838	1
898	4380	438	1072	488.095	1
1025	5133	491	1202	497.328	1
1185	5804	551	1327	506.56	1
1350	5696	616	1466	515.767	1
1535	6982	688	1624	524.827	1
1750	7463	767	1772	537.786	2
1970	7920	853	1961	2336.21	2
2227	9159	947	2123	2992.92	2
2502	9274	1050	2329	3971.4	2
2782	10409	1162	2549	4766.28	2
3129	11634	1285	2797	5297.57	2
3479	11415	1419	3049	5779.09	2
3875	13402	1567	3346	6198.89	2
4302	14316	1727	3644	6602.86	2
4732	14644	1902	3935	6979.4	2
5236	16787	2090	4282	7340.78	2
5784	17217	2296	4654	7694.7	2
6321	18622	2519	5017	8039.62	2
6985	20652	2759	5405	8378.24	2
7627	20431	3019	5834	8707.57	2
8301	23063	3297	6220	9034.92	2
9086	24619	3776	6697	9383	2
9881	24860	4097	7182	9696.35	2
10735	28104	4442	7684	10007.2	2
11718	28931	4812	8228	10312.7	2
12667	30428	5326	8745	10608.9	2
13758	33479	5814	9307	10895.1	2
14858	33390	6261	9877	11180.8	2
16012	36631	6736	10496	11455.1	2
17324	39110	7402	11116	11727.2	2
18670	39218	7938	11751	11997.7	2
20087	43609	8506	12455	12264.9	2
21605	44932	9108	13148	12525	2
23122	46767	9743	13897	12798.6	2
24863	51076	10415	14670	13049	2
26616	51006	11293	15444	13292.1	2
28615	54821	12040	16284	13531	2
30635	58484	12829	17145	13766.9	2
32600	58258	13661	18050	13994.7	2
34778	64016	14746	19014	14214.5	2
37127	66258	15671	19980	14431.9	2
39452	67805	16874	20975	14649.4	2
42131	73653	18094	22012	14854.5	2
44768	74179	19170	23056	15057.5	2
47402	78372	20297	24175	15250.8	2
50457	83724	21707	25324	15441.6	2
53505	82975	22946	26529	15632.5	2
56678	90003	24430	27752	15824	2
60277	93726	26010	29018	16010.9	2
63625	94735	27428	30284	16194.6	2
67285	102184	29093	31725	16393.9	2
71225	103634	30648	33040	16574.2	2
75175	108024	32274	34462	16752.3	2
79441	114721	34089	35869	16934.4	2
83919	114636	35857	37420	17119.9	2
88284	122227	37834	38902	17310.6	2
93184	127458	39978	40566	17501.8	2
98016	128451	42198	42190	17692.7	2
103115	137565	44281	43811	17887.2	2
108617	139861	46515	45507	18089.1	2
114018	144494	48823	47260	18293.7	2
119878	153009	51334	49032	18501.5	2
125817	152724	53892	50885	18713.6	2
131822	161914	56510	52838	18932.4	2
138548	168574	59173	54825	19153.2	2
145130	168595	62099	56872	19374.5	2
152036	180549	64981	58937	19598.6	2
159359	184068	68063	61042	19827.6	2
166527	187872	71123	63211	20087.6	2
174400	199028	74719	65414	20320.6	2
182491	199663	78196	67658	20558.4	2
190578	208492	81561	70000	20794.8	2
199387	217859	85241	72373	21039.5	2
208278	217863	88929	74813	21280.3	2
217344	230491	92883	77303	21524.8	2
226851	236419	96944	79911	21769.6	2
236100	240169	101197	82519	22015.2	2
246020	253170	105315	85230	22263.9	2
256398	254590	109607	87993	22512.2	2
		114089	90692	22765.3	2
		147623	93574	23014.2	2
		152289	96444	23263.2	2
		157325	99445	23512.5	2
				23791.7	2
				24043.4	2
				24296.7	2
				24554.7	2
				24806.9	2
				25055	2
				25301.9	2
				25553.5	2
				25801.4	2
				26048.8	2
				26293.1	2
				26553.3	2
				26810.4	2
				27062.5	2
				27341.4	2
				27590.5	2
				27837.9	2
				28084.8	2
				28324	2
				28560.4	2
				28793.1	2
				29024.4	2
				29248.1	2
				29471.3	2
				29686.7	2
				29903.5	2
				30120	2
				30331.7	2
				30543.7	2
				30752.4	2
				30978.5	2
				31184.9	2
				31390.4	2
				31594.1	2
				31796.1	2
				31994.1	2
				32191.7	2
				32385.9	2
				32576.2	2
				32770.5	2
				32960.8	2
				33142.8	2
				33326.2	2
				33514.8	2
				33695.5	2
				33877.5	2
				34053.3	2
				34230.5	2
				34430.9	2
				34590.7	2
				34765.8	2
				34920	2
				35088.1	2
				35242.5	2
				35411.6	2
				35562.8	2
				35723.5	2
				35870.3	2
				36026.8	2
				36170	2
				36329	2
				36468.9	2
				36617.9	2
				36752.9	2
				36901.8	2
				37032.4	2
				37184.8	2
				37319.7	2
				37468.5	2
				37603.3	2
				37752.2	2
				37887.3	2
				38063.3	2
				38198.2	2
				38346.6	2
				38481.8	2
				38630.3	2
				38770.6	2
				38929.3	2
				39067.7	2
				39226.6	2
				39370.2	2
				39527.7	2
				39685.2	2
				39846.7	2
				40004	2
				40161.6	2
				40318.9	2
				40476.1	2
				40633.5	2
				40794.7	2
				40952.3	2
				41113	2
				41269.8	2
				41421.9	2
				41600	2
				41752	2
				41906.1	2
				42060.3	2
				42214.6	2
				42370.8	2
				42529.2	2
				42683.6	2
				42837.9	2
				42991.8	2
				43146	2
				43299.9	2
				43458.2	2
				43612.3	2
				43766.2	2
				43920.2	2
				44074	2
				44227.6	2
				44385.9	2
				44540.1	2
				44693.6	2
				44847.3	2
				45002.3	2
				45157.3	2
				45312.3	2
				45467.1	2
				45621.9	2
				45776.8	2
				45932.3	2
				46088	2
				46244.6	2
				46396.6	2
				46548.7	2
				46701	2
				46852.8	2
				47008.8	2
				47160.8	2
				47312.6	2
				47463.1	2
				47613.8	2
				47764.3	2
				47914	2
				48064.1	2
				48209.2	2
				48354.1	2
				48499.1	2
				48644	2
				48816.4	2
				48961.6	2
				49106.6	2
				49251.8	2
				49397.3	2
				49542.8	2
				49691	2
				49839.2	2
				49984.2	2
				50128.8	2
				50273.5	2
				50418.1	2
				50562.5	2
				50711.3	2
				50856.3	2
				51001.2	2
				51146.3	2
				51291.2	2
				51436.2	2
				51583.4	2
				51727.6	2
				51870.9	2
				52014.3	2
				52157.7	2
				52300.8	2
				52471	2
				52614.4	2
				52757.3	2
				52900.2	2
				53043	2
				53186.2	2
				53333.2	2
				53476.1	2
				53618.8	2
				53760.1	2
				53901.3	2
				54042.7	2
				54183.9	2
				54325.9	2
				54466.8	2
				54607.5	2
				54748.1	2
				54889	2
				55030.5	2
				55176.2	2
				55317.8	2
				55459.4	2
				55600.8	2
				55742	2
				55883.1	2
				56051.4	2
				56193	2
				56334.2	2
				56475.3	2
				56616.3	2
				56757.6	2
				56900.5	2
				57046.7	2
				57195.7	2
				57343.8	2
				57492.5	2
				57641.2	2
				57790	2
				57942.1	2
				58090.2	2
				58238	2
				58386.1	2
				58534.5	2
				58683.6	2
				58833.5	2
				58982	2
				59130.2	2
				59273.4	2
				59420.3	2
				59567.7	2
				59726.7	2
				59873.7	2
				60020.4	2
				60167.4	2
				60314	2
				60460.8	2
				60607.4	2
				60752.5	2
				60897.6	2
				61042.8	2
				61187.9	2
				61333.1	2
				61482.3	2
				61626.9	2
				61771.9	2
				61916.7	2
				62061.6	2
				62207	2
				62373.9	2
				62518.7	2
				62663.6	2
				62808.6	2
				62953.2	2
				63097.8	2
				63269.9	2
				63414.5	2
				63559	2
				63703.3	2
				63847.5	2
				63991.8	2
				64139.8	2
				64283.8	2
				64428	2
				64571.8	2
				64715.7	2
				64859.9	2
				65008.1	2
				65139.5	2
				65283.6	2
				65427.5	2
				65571.5	2
				65715	2
				65859	2
				66003.4	2
				66146.9	2
				66290.5	2
				66434	2
				66577.2	2
				66724.7	2
				66920.1	2
				67073.5	2
				67219.2	2
				67364.7	2
				67510.5	2
				67655.8	2
				67804.6	2
				67948.8	2
				68092.5	2
				68223.9	2
				68367.7	2
				68513	2
				68662.4	2
				68805.8	2
				68949.3	2
				69092.4	2
				69235.6	2
				69379.2	2
				69527.4	2
				69671.3	2
				69814.2	2
				69956.8	2
				70096.2	2
				70235.3	2
				70393.9	2
				70536.3	2
				70678.9	2
				70821.5	2
				70964.5	2
				71106.9	2
				71249.4	2
				71393.3	2
				71536.3	2
				71666.7	2
				71809.6	2
				71870.4	2
				72083.7	2
				72209	2
				72316.9	2
				72425.2	2
				72548	2
				72656.8	2
				72778.5	2
				72901.3	2
				73025.8	2
				73156.8	2
				73284	2
				73429	2
				73568.7	2
				73698.2	2
				73827.9	2
				73953.8	2
				74097.5	2
				74225.1	2
				74351.6	2
				74483.9	2
				74610.9	2
				74737.9	2
				74864.4	2
				74995.1	2
				75125.2	2
				75255.3	2
				75381.7	2
				75509.2	2
				75637.5	2
				75768.6	2
				75904.3	2
				76033.7	2
				76162.2	2
				76295.4	2
				76428.5	2
				76561.6	2
				76689.3	2
				76824.6	2
				76956.4	2
				77086.9	2
				77220.7	2
				77359	2
				77495	2
				77658.5	2
				77797.6	2
				77940.5	2
				78080.4	2
				78211.6	2
				78341.6	2
				78471.2	2
				78607.9	2
				78742.2	2
				78876.1	2
				79009.7	2
				79143.4	2
				79277.8	2
				79415.3	2
				79546.9	2
				79676.6	2
				79809.3	2
				79945.5	2
				80081.2	2
				80216.4	2
				80358.6	2
				80497.6	2
				80636.6	2
				80778.4	2
				80923.7	2
				81069.2	2
				81248.5	2
				81399.6	2
				81550.8	2
				81702.5	2
				81854.7	2
				82008.1	2
				82169.7	2
				82326.8	2
				82486.9	2
				82650	2
				82897.9	2
				83119.7	2
				83307.5	2
				83470.3	2
				83630.3	2
				83793.6	2
				83960.5	2
				84120.9	2
				84279.1	2
				84437.2	2
				84591.9	2
				84746.5	2
				84925.1	2
				85076.9	2
				85225.3	2
				85371.5	2
				85516.9	2
				85663.1	2
				85810.1	2
				85952.6	2
				86095.1	2
				86237	2
				86379.4	2
				86522.2	2
				86680.3	4
				87013.5	4
				88217.1	4
				88589.1	4
				88955.2	4
				89320.8	4
				95895	4
				98218.5	4
				100254	4
				102035	4
				103740	4
				105358	4
				106989	4
				108592	4
				110210	4
				111825	4
				113412	4
				114917	4
				116355	4
				117833	4
				119256	4
				120653	4
				122035	4
				123370	4
				124639	4
				125987	4
				127366	4
				128727	4
				130057	4
				131382	4
				132706	4
				133961	4
				135208	4
				136408	4
				137575	4
				138711	4
				139846	4
				140930	4
				142006	4
				143073	4
				144080	4
				145065	4
				146058	4
				147011	4
				147949	4
				148862	4
				149770	4
				150638	4
				151491	4
				152342	4
				153202	4
				154041	4
				154891	4
				155742	4
				156603	4
				157476	4
				158344	4
				159227	4
				160202	4
				161204	4
				162218	4
				163304	4
				164413	4
				165496	4
				166562	4
				167663	4
				168680	4
				169564	4
				170452	4
				171355	4
				172235	4
				173112	4
				173911	4
				174717	4
				175530	4
				176332	4
				177151	4
				177962	4
				178796	4
				179609	4
				180421	4
				181231	4
				182069	4
				182945	4
				183830	4
				184715	4
				185521	4
				186331	4
				187119	4
				187897	4
				188668	4
				189453	4
				190209	4
				190955	4
				191700	4
				192424	4
				193166	4
				193883	4
				194586	4
				195293	4
				195999	4
				196721	4
				197406	4
				198090	4
				198773	4
				199442	4
				200122	4
				200769	4
				201404	4
				202036	4
				202658	4
				203286	4
				203950	4
				204595	4
				205243	4
				205893	4
				206551	4
				207241	4
				207903	4
				208565	4
				209241	4
				209921	4
				210593	4
				211274	4
				211965	4
				212656	4
				213347	4
				214033	4
				214750	4
				215451	4
				216155	4
				216859	4
				217567	4
				218299	4
				219021	4
				219735	4
				220452	4
				221171	4
				221919	4
				222640	4
				223355	4
				224066	4
				224780	4
				225517	4
				226236	4
				226942	4
				227659	4
				228373	4
				229110	4
				229806	4
				230504	4
				231197	4
				231891	4
				232608	4
				233426	4
				234251	4
				235072	4
				235885	4
				236694	4
				237500	4
				238316	4
				239167	4
				239991	4
				240786	4
				241578	4
				242331	4
				243078	4
				243819	4
				244560	4
				245285	4
				245976	4
				246657	4
				247343	4
				248006	4
				248646	4
				249268	4
				249878	4
				250487	4
				251061	4
				251619	4
				252146	4
				252728	4
				253306	4
				253880	4
				254448	4
				255021	4
				255593	4
				256173	4
				256765	4
				257364	4
				257973	4
				258576	4
				259177	4
				259778	4
				260390	4
				260982	4
				261597	4
				262253	4
				262908	4
				263446	4
				263659	4
				264470	4
				264972	4
				265399	4
				265826	4
				266247	4
				266668	4
				267077	4
				267488	4
				267905	4
				268315	4
				268750	4
				269170	4
				269591	4
				270002	4
				270430	4
				270849	4
				271269	4
				271678	4
				272137	4
				272575	4
				273018	4
				273452	4
				273884	8
				274315	8
				274761	8
				275204	8
				275678	8
				276160	8
				277846	8
				286841	8
				288708	8
				290599	8
				292460	8
				294334	8
				296197	8
				298063	8
				299929	8
				301795	8
				303657	8
				305537	8
				307400	8
				309270	8
				311151	8
				313020	8
				314884	8
				316752	8
				318619	8
				320491	8
				338785	8
				340619	8
				349677	8
				351499	8
				353314	8
				355136	8
				356952	8
				358779	8
				360596	8
				367848	8
				374431	8
				380346	8
				385664	8
				390880	8
				395970	8
				400868	8
				405687	8
				410355	8
				414940	8
				419351	8
				423749	8
				428109	8
				432421	8
				436652	8
				440765	8
				444838	8
				448842	8
				452848	8
				456801	8
				460708	8
				464575	8
				468376	8
				472147	8
				475968	8
				479808	8
				483773	8
				487673	8
				491677	8
				495823	8
				500357	8
				504932	8
