# Supplementary material for: SimuCell3D: three-dimensional simulation of tissue mechanics with cell polarization
Source: Nat Comput Sci. 2024 Apr 9;4(4):299–309. doi: 10.1038/s43588-024-00620-9 (PMC11052725; doi:10.1038/s43588-024-00620-9)
Supplement: Supplementary file 7 — Statistical source data for Fig. 3e,f. [file 43588_2024_620_MOESM7_ESM.xlsx]

## Sheet: fig_3e
sim_id	adherence	non_dimensionalized_adherence	surface_tension	non_dimensionalized_surface_tension	avg_nb_layers
1	100000000	0.224583	0.0003	0.0213729	1.00232
2	215443469	0.48385	0.0003	0.0213729	1.00465
3	4.64159e+08	1.04242	0.0003	0.0213729	1.00116
4	1000000000	2.24583	0.0003	0.0213729	1
5	2154434690	4.8385	0.0003	0.0213729	1
6	4641588834	10.4242	0.0003	0.0213729
7	100000000	0.224583	0.000426316	0.0303721	1.02485
8	215443469	0.48385	0.000426316	0.0303721	1.01885
9	4.64159e+08	1.04242	0.000426316	0.0303721	1.02361
10	1000000000	2.24583	0.000426316	0.0303721	1.01171
11	2154434690	4.8385	0.000426316	0.0303721	1.00465
12	4641588834	10.4242	0.000426316	0.0303721	1.00116
13	100000000	0.224583	0.000552632	0.0393712	1.07503
14	215443469	0.48385	0.000552632	0.0393712	1.07901
15	4.64159e+08	1.04242	0.000552632	0.0393712	1.07353
16	1000000000	2.24583	0.000552632	0.0393712	1.05947
17	2154434690	4.8385	0.000552632	0.0393712	1.03947
18	4641588834	10.4242	0.000552632	0.0393712	1.01645
19	100000000	0.224583	0.000678947	0.0483703	1.10916
20	215443469	0.48385	0.000678947	0.0483703	1.11772
21	4.64159e+08	1.04242	0.000678947	0.0483703	1.10388
22	1000000000	2.24583	0.000678947	0.0483703	1.1015
23	2154434690	4.8385	0.000678947	0.0483703	1.08842
24	4641588834	10.4242	0.000678947	0.0483703	1.07759
25	100000000	0.224583	0.000805263	0.0573694	1.16796
26	215443469	0.48385	0.000805263	0.0573694	1.1658
27	4.64159e+08	1.04242	0.000805263	0.0573694	1.15395
28	1000000000	2.24583	0.000805263	0.0573694	1.15844
29	2154434690	4.8385	0.000805263	0.0573694	1.14524
30	4641588834	10.4242	0.000805263	0.0573694	1.12788
31	100000000	0.224583	0.000931579	0.0663686	1.2069
32	215443469	0.48385	0.000931579	0.0663686	1.22975
33	4.64159e+08	1.04242	0.000931579	0.0663686	1.21571
34	1000000000	2.24583	0.000931579	0.0663686	1.2288
35	2154434690	4.8385	0.000931579	0.0663686	1.20455
36	4641588834	10.4242	0.000931579	0.0663686	1.1847
37	100000000	0.224583	0.0010579	0.0753677	1.36517
38	215443469	0.48385	0.0010579	0.0753677	1.28452
39	4.64159e+08	1.04242	0.0010579	0.0753677	1.39347
40	1000000000	2.24583	0.0010579	0.0753677	1.3493
41	2154434690	4.8385	0.0010579	0.0753677	1.32308
42	4641588834	10.4242	0.0010579	0.0753677	1.23706
43	100000000	0.224583	0.00118421	0.0843668	1.41752
44	215443469	0.48385	0.00118421	0.0843668	70.5376
45	4.64159e+08	1.04242	0.00118421	0.0843668
46	1000000000	2.24583	0.00118421	0.0843668	1.47243
47	2154434690	4.8385	0.00118421	0.0843668	1.52417
48	4641588834	10.4242	0.00118421	0.0843668	1.42566
49	100000000	0.224583	0.00131053	0.0933659	1.60094
50	215443469	0.48385	0.00131053	0.0933659	1.54348
51	4.64159e+08	1.04242	0.00131053	0.0933659	1.68987
52	1000000000	2.24583	0.00131053	0.0933659	1.58842
53	2154434690	4.8385	0.00131053	0.0933659	1.6608
54	4641588834	10.4242	0.00131053	0.0933659
55	100000000	0.224583	0.00143684	0.102365	1.82013
56	215443469	0.48385	0.00143684	0.102365	1.7352
57	4.64159e+08	1.04242	0.00143684	0.102365	1.77066
58	1000000000	2.24583	0.00143684	0.102365	1.90988
59	2154434690	4.8385	0.00143684	0.102365	1.95848
60	4641588834	10.4242	0.00143684	0.102365	1.88205
61	100000000	0.224583	0.00156316	0.111364	1.92414
62	215443469	0.48385	0.00156316	0.111364	2.03237
63	4.64159e+08	1.04242	0.00156316	0.111364	1.90052
64	1000000000	2.24583	0.00156316	0.111364	2.14674
65	2154434690	4.8385	0.00156316	0.111364	2.12868
66	4641588834	10.4242	0.00156316	0.111364
67	100000000	0.224583	0.00168947	0.120363	2.07361
68	215443469	0.48385	0.00168947	0.120363	2.25279
69	4.64159e+08	1.04242	0.00168947	0.120363	2.19926
70	1000000000	2.24583	0.00168947	0.120363	2.33207
71	2154434690	4.8385	0.00168947	0.120363	2.39579
72	4641588834	10.4242	0.00168947	0.120363
73	100000000	0.224583	0.00181579	0.129362	2.09574
74	215443469	0.48385	0.00181579	0.129362	2.24953
75	4.64159e+08	1.04242	0.00181579	0.129362	2.38123
76	1000000000	2.24583	0.00181579	0.129362	2.38878
77	2154434690	4.8385	0.00181579	0.129362	2.50197
78	4641588834	10.4242	0.00181579	0.129362
79	100000000	0.224583	0.0019421	0.138362	2.40619
80	215443469	0.48385	0.0019421	0.138362	2.24811
81	4.64159e+08	1.04242	0.0019421	0.138362	2.29301
82	1000000000	2.24583	0.0019421	0.138362	2.4833
83	2154434690	4.8385	0.0019421	0.138362	2.66802
84	4641588834	10.4242	0.0019421	0.138362
85	100000000	0.224583	0.00206842	0.147361
86	215443469	0.48385	0.00206842	0.147361	2.35907
87	4.64159e+08	1.04242	0.00206842	0.147361	2.06184
88	1000000000	2.24583	0.00206842	0.147361	2.55644
89	2154434690	4.8385	0.00206842	0.147361	2.94904
90	4641588834	10.4242	0.00206842	0.147361
91	100000000	0.224583	0.00219474	0.15636	2.53125
92	215443469	0.48385	0.00219474	0.15636	2.31707
93	4.64159e+08	1.04242	0.00219474	0.15636	2.38606
94	1000000000	2.24583	0.00219474	0.15636	2.79046
95	2154434690	4.8385	0.00219474	0.15636	2.38654
96	4641588834	10.4242	0.00219474	0.15636
97	100000000	0.224583	0.00232105	0.165359
98	215443469	0.48385	0.00232105	0.165359	2.45174
99	4.64159e+08	1.04242	0.00232105	0.165359
100	1000000000	2.24583	0.00232105	0.165359	2.70325
101	2154434690	4.8385	0.00232105	0.165359	2.64087
102	4641588834	10.4242	0.00232105	0.165359
103	100000000	0.224583	0.00244737	0.174358
104	215443469	0.48385	0.00244737	0.174358
105	4.64159e+08	1.04242	0.00244737	0.174358
106	1000000000	2.24583	0.00244737	0.174358	2.43077
107	2154434690	4.8385	0.00244737	0.174358	2.76096
108	4641588834	10.4242	0.00244737	0.174358
109	100000000	0.224583	0.00257368	0.183357
110	215443469	0.48385	0.00257368	0.183357
111	4.64159e+08	1.04242	0.00257368	0.183357
112	1000000000	2.24583	0.00257368	0.183357	2.93542
113	2154434690	4.8385	0.00257368	0.183357	2.04921
114	4641588834	10.4242	0.00257368	0.183357
115	100000000	0.224583	0.0027	0.192356
116	215443469	0.48385	0.0027	0.192356
117	4.64159e+08	1.04242	0.0027	0.192356
118	1000000000	2.24583	0.0027	0.192356
119	2154434690	4.8385	0.0027	0.192356	2.62624
120	4641588834	10.4242	0.0027	0.192356

## Sheet: fig_3f
sim_id	adherence	non_dimensionalized_adherence	surface_tension	non_dimensionalized_surface_tension	avg_sphericity
1	100000000	0.224583	0.0003	0.0213729	0.756071
2	215443469	0.48385	0.0003	0.0213729	0.754818
3	4.64159e+08	1.04242	0.0003	0.0213729	0.752601
4	1000000000	2.24583	0.0003	0.0213729	0.748988
5	2154434690	4.8385	0.0003	0.0213729	0.744371
6	4641588834	10.4242	0.0003	0.0213729
7	100000000	0.224583	0.000426316	0.0303721	0.765414
8	215443469	0.48385	0.000426316	0.0303721	0.764603
9	4.64159e+08	1.04242	0.000426316	0.0303721	0.762615
10	1000000000	2.24583	0.000426316	0.0303721	0.758867
11	2154434690	4.8385	0.000426316	0.0303721	0.753715
12	4641588834	10.4242	0.000426316	0.0303721	0.74705
13	100000000	0.224583	0.000552632	0.0393712	0.772453
14	215443469	0.48385	0.000552632	0.0393712	0.772718
15	4.64159e+08	1.04242	0.000552632	0.0393712	0.770441
16	1000000000	2.24583	0.000552632	0.0393712	0.767095
17	2154434690	4.8385	0.000552632	0.0393712	0.762825
18	4641588834	10.4242	0.000552632	0.0393712	0.755704
19	100000000	0.224583	0.000678947	0.0483703	0.778573
20	215443469	0.48385	0.000678947	0.0483703	0.778728
21	4.64159e+08	1.04242	0.000678947	0.0483703	0.77844
22	1000000000	2.24583	0.000678947	0.0483703	0.775054
23	2154434690	4.8385	0.000678947	0.0483703	0.771625
24	4641588834	10.4242	0.000678947	0.0483703	0.763987
25	100000000	0.224583	0.000805263	0.0573694	0.786224
26	215443469	0.48385	0.000805263	0.0573694	0.787789
27	4.64159e+08	1.04242	0.000805263	0.0573694	0.784962
28	1000000000	2.24583	0.000805263	0.0573694	0.785318
29	2154434690	4.8385	0.000805263	0.0573694	0.781021
30	4641588834	10.4242	0.000805263	0.0573694	0.773535
31	100000000	0.224583	0.000931579	0.0663686	0.798422
32	215443469	0.48385	0.000931579	0.0663686	0.797129
33	4.64159e+08	1.04242	0.000931579	0.0663686	0.797241
34	1000000000	2.24583	0.000931579	0.0663686	0.795569
35	2154434690	4.8385	0.000931579	0.0663686	0.79132
36	4641588834	10.4242	0.000931579	0.0663686	0.784575
37	100000000	0.224583	0.0010579	0.0753677	0.812069
38	215443469	0.48385	0.0010579	0.0753677	0.811926
39	4.64159e+08	1.04242	0.0010579	0.0753677	0.811177
40	1000000000	2.24583	0.0010579	0.0753677	0.808089
41	2154434690	4.8385	0.0010579	0.0753677	0.80481
42	4641588834	10.4242	0.0010579	0.0753677	0.795933
43	100000000	0.224583	0.00118421	0.0843668	0.82712
44	215443469	0.48385	0.00118421	0.0843668
45	4.64159e+08	1.04242	0.00118421	0.0843668
46	1000000000	2.24583	0.00118421	0.0843668	0.826572
47	2154434690	4.8385	0.00118421	0.0843668	0.823651
48	4641588834	10.4242	0.00118421	0.0843668	0.811942
49	100000000	0.224583	0.00131053	0.0933659	0.847025
50	215443469	0.48385	0.00131053	0.0933659	0.847371
51	4.64159e+08	1.04242	0.00131053	0.0933659	0.845727
52	1000000000	2.24583	0.00131053	0.0933659	0.842572
53	2154434690	4.8385	0.00131053	0.0933659	0.841127
54	4641588834	10.4242	0.00131053	0.0933659
55	100000000	0.224583	0.00143684	0.102365	0.867869
56	215443469	0.48385	0.00143684	0.102365	0.866956
57	4.64159e+08	1.04242	0.00143684	0.102365	0.868089
58	1000000000	2.24583	0.00143684	0.102365	0.868667
59	2154434690	4.8385	0.00143684	0.102365	0.864382
60	4641588834	10.4242	0.00143684	0.102365	0.842462
61	100000000	0.224583	0.00156316	0.111364	0.883623
62	215443469	0.48385	0.00156316	0.111364	0.885143
63	4.64159e+08	1.04242	0.00156316	0.111364	0.882724
64	1000000000	2.24583	0.00156316	0.111364	0.881096
65	2154434690	4.8385	0.00156316	0.111364	0.877624
66	4641588834	10.4242	0.00156316	0.111364
67	100000000	0.224583	0.00168947	0.120363	0.894572
68	215443469	0.48385	0.00168947	0.120363	0.894519
69	4.64159e+08	1.04242	0.00168947	0.120363	0.899271
70	1000000000	2.24583	0.00168947	0.120363	0.896713
71	2154434690	4.8385	0.00168947	0.120363	0.888083
72	4641588834	10.4242	0.00168947	0.120363
73	100000000	0.224583	0.00181579	0.129362	0.902895
74	215443469	0.48385	0.00181579	0.129362	0.904373
75	4.64159e+08	1.04242	0.00181579	0.129362	0.904322
76	1000000000	2.24583	0.00181579	0.129362	0.906185
77	2154434690	4.8385	0.00181579	0.129362	0.894853
78	4641588834	10.4242	0.00181579	0.129362
79	100000000	0.224583	0.0019421	0.138362	0.912438
80	215443469	0.48385	0.0019421	0.138362	0.909444
81	4.64159e+08	1.04242	0.0019421	0.138362	0.910704
82	1000000000	2.24583	0.0019421	0.138362	0.914539
83	2154434690	4.8385	0.0019421	0.138362	0.905556
84	4641588834	10.4242	0.0019421	0.138362
85	100000000	0.224583	0.00206842	0.147361
86	215443469	0.48385	0.00206842	0.147361	0.916829
87	4.64159e+08	1.04242	0.00206842	0.147361	0.911625
88	1000000000	2.24583	0.00206842	0.147361	0.915907
89	2154434690	4.8385	0.00206842	0.147361	0.910562
90	4641588834	10.4242	0.00206842	0.147361
91	100000000	0.224583	0.00219474	0.15636	0.920793
92	215443469	0.48385	0.00219474	0.15636	0.919746
93	4.64159e+08	1.04242	0.00219474	0.15636	0.918676
94	1000000000	2.24583	0.00219474	0.15636	0.919446
95	2154434690	4.8385	0.00219474	0.15636	0.909705
96	4641588834	10.4242	0.00219474	0.15636
97	100000000	0.224583	0.00232105	0.165359
98	215443469	0.48385	0.00232105	0.165359	0.920361
99	4.64159e+08	1.04242	0.00232105	0.165359
100	1000000000	2.24583	0.00232105	0.165359	0.922148
101	2154434690	4.8385	0.00232105	0.165359	0.914127
102	4641588834	10.4242	0.00232105	0.165359
103	100000000	0.224583	0.00244737	0.174358
104	215443469	0.48385	0.00244737	0.174358
105	4.64159e+08	1.04242	0.00244737	0.174358
106	1000000000	2.24583	0.00244737	0.174358	0.923862
107	2154434690	4.8385	0.00244737	0.174358	0.915543
108	4641588834	10.4242	0.00244737	0.174358
109	100000000	0.224583	0.00257368	0.183357
110	215443469	0.48385	0.00257368	0.183357
111	4.64159e+08	1.04242	0.00257368	0.183357
112	1000000000	2.24583	0.00257368	0.183357	0.929136
113	2154434690	4.8385	0.00257368	0.183357	0.916262
114	4641588834	10.4242	0.00257368	0.183357
115	100000000	0.224583	0.0027	0.192356
116	215443469	0.48385	0.0027	0.192356
117	4.64159e+08	1.04242	0.0027	0.192356
118	1000000000	2.24583	0.0027	0.192356
119	2154434690	4.8385	0.0027	0.192356	0.920566
120	4641588834	10.4242	0.0027	0.192356
