# Supplementary material for: SimuCell3D: three-dimensional simulation of tissue mechanics with cell polarization
Source: Nat Comput Sci. 2024 Apr 9;4(4):299–309. doi: 10.1038/s43588-024-00620-9 (PMC11052725; doi:10.1038/s43588-024-00620-9)
Supplement: Supplementary file 8 — Statistical source data for Fig. 4d–g. [file 43588_2024_620_MOESM8_ESM.xlsx]

## Sheet: fig_4_d
Simulation	id	lateral_adherence_coefficient	lateral_surface_tension	non_dim_adherence_coeff	non_dim_surface_tension	avg_lateral_area_proportion
E	2	113000000	1e-05	0.396318	0.000456199	0.700187
E	3	127000000	1e-05	0.44542	0.000456199	0.704805
E	4	144000000	1e-05	0.505043	0.000456199	0.70138
E	5	162000000	1e-05	0.568173	0.000456199	0.708922
E	6	183000000	1e-05	0.641825	0.000456199	0.714052
E	7	207000000	1e-05	0.725999	0.000456199	0.712683
E	8	234000000	1e-05	0.820694	0.000456199	0.716511
E	9	264000000	1e-05	0.925911	0.000456199	0.719416
E	11	336000000	1e-05	1.17843	0.000456199	0.724906
E	12	379000000	1e-05	1.32924	0.000456199	0.726766
E	13	428000000	1e-05	1.5011	0.000456199	0.732378
E	14	483000000	1e-05	1.694	0.000456199	0.733303
E	15	546000000	1e-05	1.91495	0.000456199	0.735587
E	16	616000000	1e-05	2.16046	0.000456199	0.739359
E	17	695000000	1e-05	2.43753	0.000456199	0.740855
E	21	100000000	1.29e-05	0.350724	0.000588497	0.699427
E	22	113000000	1.29e-05	0.396318	0.000588497	0.699103
E	23	127000000	1.29e-05	0.44542	0.000588497	0.700494
E	24	144000000	1.29e-05	0.505043	0.000588497	0.707308
E	25	162000000	1.29e-05	0.568173	0.000588497	0.709437
E	26	183000000	1.29e-05	0.641825	0.000588497	0.710866
E	27	207000000	1.29e-05	0.725999	0.000588497	0.713955
E	28	234000000	1.29e-05	0.820694	0.000588497	0.717727
E	29	264000000	1.29e-05	0.925911	0.000588497	0.717602
E	30	298000000	1.29e-05	1.04516	0.000588497	0.722685
E	31	336000000	1.29e-05	1.17843	0.000588497	0.726885
E	32	379000000	1.29e-05	1.32924	0.000588497	0.726026
E	33	428000000	1.29e-05	1.5011	0.000588497	0.727768
E	34	483000000	1.29e-05	1.694	0.000588497	0.731624
E	35	546000000	1.29e-05	1.91495	0.000588497	0.738464
E	36	616000000	1.29e-05	2.16046	0.000588497	0.741428
E	37	695000000	1.29e-05	2.43753	0.000588497	0.739565
E	38	785000000	1.29e-05	2.75318	0.000588497	0.743718
E	39	886000000	1.29e-05	3.10742	0.000588497	0.746309
E	40	1000000000	1.29e-05	3.50724	0.000588497	0.748617
D	9	215000000	1.67e-05	0.754057	0.000761853	0.715021
D	19	464000000	1.67e-05	1.62736	0.000761853	0.731516
D	39	2150000000	1.67e-05	7.54057	0.000761853	0.772079
E	41	100000000	1.67e-05	0.350724	0.000761853	0.699699
E	42	113000000	1.67e-05	0.396318	0.000761853	0.700106
E	43	127000000	1.67e-05	0.44542	0.000761853	0.703033
E	44	144000000	1.67e-05	0.505043	0.000761853	0.704327
E	45	162000000	1.67e-05	0.568173	0.000761853	0.706785
E	48	234000000	1.67e-05	0.820694	0.000761853	0.713908
E	49	264000000	1.67e-05	0.925911	0.000761853	0.717718
E	50	298000000	1.67e-05	1.04516	0.000761853	0.719616
E	51	336000000	1.67e-05	1.17843	0.000761853	0.719759
E	52	379000000	1.67e-05	1.32924	0.000761853	0.728111
E	54	483000000	1.67e-05	1.694	0.000761853	0.733417
E	55	546000000	1.67e-05	1.91495	0.000761853	0.734868
E	56	616000000	1.67e-05	2.16046	0.000761853	0.737676
E	57	695000000	1.67e-05	2.43753	0.000761853	0.740099
E	58	785000000	1.67e-05	2.75318	0.000761853	0.744535
E	59	886000000	1.67e-05	3.10742	0.000761853	0.749465
E	61	100000000	2.15e-05	0.350724	0.000980828	0.695082
E	62	113000000	2.15e-05	0.396318	0.000980828	0.697599
E	63	127000000	2.15e-05	0.44542	0.000980828	0.701041
E	64	144000000	2.15e-05	0.505043	0.000980828	0.702235
E	65	162000000	2.15e-05	0.568173	0.000980828	0.70369
E	66	183000000	2.15e-05	0.641825	0.000980828	0.708391
E	67	207000000	2.15e-05	0.725999	0.000980828	0.708366
E	68	234000000	2.15e-05	0.820694	0.000980828	0.711928
E	69	264000000	2.15e-05	0.925911	0.000980828	0.718354
E	70	298000000	2.15e-05	1.04516	0.000980828	0.719214
E	71	336000000	2.15e-05	1.17843	0.000980828	0.720546
E	72	379000000	2.15e-05	1.32924	0.000980828	0.723588
E	73	428000000	2.15e-05	1.5011	0.000980828	0.72847
E	75	546000000	2.15e-05	1.91495	0.000980828	0.735845
E	76	616000000	2.15e-05	2.16046	0.000980828	0.736414
E	77	695000000	2.15e-05	2.43753	0.000980828	0.741382
E	78	785000000	2.15e-05	2.75318	0.000980828	0.746119
E	79	886000000	2.15e-05	3.10742	0.000980828	0.747516
E	80	1000000000	2.15e-05	3.50724	0.000980828	0.750902
E	82	113000000	2.78e-05	0.396318	0.00126823	0.696682
E	83	127000000	2.78e-05	0.44542	0.00126823	0.697468
E	84	144000000	2.78e-05	0.505043	0.00126823	0.699822
E	85	162000000	2.78e-05	0.568173	0.00126823	0.703701
E	86	183000000	2.78e-05	0.641825	0.00126823	0.706455
E	87	207000000	2.78e-05	0.725999	0.00126823	0.708689
E	88	234000000	2.78e-05	0.820694	0.00126823	0.713305
E	89	264000000	2.78e-05	0.925911	0.00126823	0.714789
E	90	298000000	2.78e-05	1.04516	0.00126823	0.718983
E	91	336000000	2.78e-05	1.17843	0.00126823	0.724367
E	92	379000000	2.78e-05	1.32924	0.00126823	0.725427
E	93	428000000	2.78e-05	1.5011	0.00126823	0.727705
E	94	483000000	2.78e-05	1.694	0.00126823	0.731385
E	95	546000000	2.78e-05	1.91495	0.00126823	0.734178
E	96	616000000	2.78e-05	2.16046	0.00126823	0.73587
E	97	695000000	2.78e-05	2.43753	0.00126823	0.740864
E	98	785000000	2.78e-05	2.75318	0.00126823	0.746837
E	99	886000000	2.78e-05	3.10742	0.00126823	0.746511
E	101	100000000	3.59e-05	0.350724	0.00163776	0.693742
E	102	113000000	3.59e-05	0.396318	0.00163776	0.693227
E	103	127000000	3.59e-05	0.44542	0.00163776	0.695631
E	104	144000000	3.59e-05	0.505043	0.00163776	0.699087
E	105	162000000	3.59e-05	0.568173	0.00163776	0.701267
E	106	183000000	3.59e-05	0.641825	0.00163776	0.705571
E	107	207000000	3.59e-05	0.725999	0.00163776	0.706789
E	108	234000000	3.59e-05	0.820694	0.00163776	0.710242
E	109	264000000	3.59e-05	0.925911	0.00163776	0.71397
E	110	298000000	3.59e-05	1.04516	0.00163776	0.714553
E	111	336000000	3.59e-05	1.17843	0.00163776	0.719023
E	112	379000000	3.59e-05	1.32924	0.00163776	0.724524
E	114	483000000	3.59e-05	1.694	0.00163776	0.729931
E	116	616000000	3.59e-05	2.16046	0.00163776	0.73793
E	117	695000000	3.59e-05	2.43753	0.00163776	0.741248
E	118	785000000	3.59e-05	2.75318	0.00163776	0.742936
E	119	886000000	3.59e-05	3.10742	0.00163776	0.746902
E	120	1000000000	3.59e-05	3.50724	0.00163776	0.749763
D	3	100000000	4.64e-05	0.350724	0.00211676	0.68882
D	11	215000000	4.64e-05	0.754057	0.00211676	0.708042
D	21	464000000	4.64e-05	1.62736	0.00211676	0.72861
D	41	2150000000	4.64e-05	7.54057	0.00211676	0.772066
E	122	113000000	4.64e-05	0.396318	0.00211676	0.68988
E	123	127000000	4.64e-05	0.44542	0.00211676	0.694996
E	124	144000000	4.64e-05	0.505043	0.00211676	0.698223
E	125	162000000	4.64e-05	0.568173	0.00211676	0.701752
E	126	183000000	4.64e-05	0.641825	0.00211676	0.700817
E	127	207000000	4.64e-05	0.725999	0.00211676	0.703847
E	128	234000000	4.64e-05	0.820694	0.00211676	0.710059
E	129	264000000	4.64e-05	0.925911	0.00211676	0.713441
E	130	298000000	4.64e-05	1.04516	0.00211676	0.714379
E	131	336000000	4.64e-05	1.17843	0.00211676	0.719454
E	132	379000000	4.64e-05	1.32924	0.00211676	0.720029
E	133	428000000	4.64e-05	1.5011	0.00211676	0.725219
E	134	483000000	4.64e-05	1.694	0.00211676	0.727807
E	135	546000000	4.64e-05	1.91495	0.00211676	0.733457
E	136	616000000	4.64e-05	2.16046	0.00211676	0.734975
E	137	695000000	4.64e-05	2.43753	0.00211676	0.741201
E	138	785000000	4.64e-05	2.75318	0.00211676	0.742966
E	139	886000000	4.64e-05	3.10742	0.00211676	0.748097
E	141	100000000	5.99e-05	0.350724	0.00273263	0.6839
E	142	113000000	5.99e-05	0.396318	0.00273263	0.686786
E	143	127000000	5.99e-05	0.44542	0.00273263	0.690466
E	144	144000000	5.99e-05	0.505043	0.00273263	0.691695
E	145	162000000	5.99e-05	0.568173	0.00273263	0.695455
E	146	183000000	5.99e-05	0.641825	0.00273263	0.6974
E	147	207000000	5.99e-05	0.725999	0.00273263	0.703423
E	148	234000000	5.99e-05	0.820694	0.00273263	0.706305
E	149	264000000	5.99e-05	0.925911	0.00273263	0.709499
E	151	336000000	5.99e-05	1.17843	0.00273263	0.71634
E	152	379000000	5.99e-05	1.32924	0.00273263	0.719828
E	155	546000000	5.99e-05	1.91495	0.00273263	0.730572
E	156	616000000	5.99e-05	2.16046	0.00273263	0.736095
E	157	695000000	5.99e-05	2.43753	0.00273263	0.740351
E	158	785000000	5.99e-05	2.75318	0.00273263	0.742062
E	159	886000000	5.99e-05	3.10742	0.00273263	0.745488
E	160	1000000000	5.99e-05	3.50724	0.00273263	0.751011
B	127	2150000000	7.74e-05	7.54057	0.00353098	0.775373
B	187	10000000000	7.74e-05	35.0724	0.00353098	0.811861
E	162	113000000	7.74e-05	0.396318	0.00353098	0.683412
E	163	127000000	7.74e-05	0.44542	0.00353098	0.687754
E	164	144000000	7.74e-05	0.505043	0.00353098	0.687664
E	165	162000000	7.74e-05	0.568173	0.00353098	0.693461
E	166	183000000	7.74e-05	0.641825	0.00353098	0.695657
E	167	207000000	7.74e-05	0.725999	0.00353098	0.700516
E	168	234000000	7.74e-05	0.820694	0.00353098	0.703233
E	169	264000000	7.74e-05	0.925911	0.00353098	0.706886
E	170	298000000	7.74e-05	1.04516	0.00353098	0.710561
E	171	336000000	7.74e-05	1.17843	0.00353098	0.71299
E	172	379000000	7.74e-05	1.32924	0.00353098	0.718725
E	174	483000000	7.74e-05	1.694	0.00353098	0.724044
E	176	616000000	7.74e-05	2.16046	0.00353098	0.732964
E	177	695000000	7.74e-05	2.43753	0.00353098	0.73875
E	178	785000000	7.74e-05	2.75318	0.00353098	0.73948
E	179	886000000	7.74e-05	3.10742	0.00353098	0.745194
E	182	113000000	0.0001	0.396318	0.00456199	0.68083
E	183	127000000	0.0001	0.44542	0.00456199	0.683424
E	184	144000000	0.0001	0.505043	0.00456199	0.686815
E	185	162000000	0.0001	0.568173	0.00456199	0.687073
E	186	183000000	0.0001	0.641825	0.00456199	0.691465
E	187	207000000	0.0001	0.725999	0.00456199	0.695503
E	188	234000000	0.0001	0.820694	0.00456199	0.701308
E	189	264000000	0.0001	0.925911	0.00456199	0.703561
E	190	298000000	0.0001	1.04516	0.00456199	0.705663
E	191	336000000	0.0001	1.17843	0.00456199	0.71102
E	192	379000000	0.0001	1.32924	0.00456199	0.713525
E	194	483000000	0.0001	1.694	0.00456199	0.725062
E	195	546000000	0.0001	1.91495	0.00456199	0.725211
E	197	695000000	0.0001	2.43753	0.00456199	0.735068
E	198	785000000	0.0001	2.75318	0.00456199	0.738834
E	199	886000000	0.0001	3.10742	0.00456199	0.742149
E	200	1000000000	0.0001	3.50724	0.00456199	0.747427
D	13	215000000	0.000129	0.754057	0.00588497	0.69045
D	23	464000000	0.000129	1.62736	0.00588497	0.715957
D	42	2150000000	0.000129	7.54057	0.00588497	0.772305
D	50	4640000000	0.000129	16.2736	0.00588497	0.79966
D	56	10000000000	0.000129	35.0724	0.00588497	0.830194
E	201	100000000	0.000129	0.350724	0.00588497	0.670687
E	202	113000000	0.000129	0.396318	0.00588497	0.675199
E	203	127000000	0.000129	0.44542	0.00588497	0.673465
E	205	162000000	0.000129	0.568173	0.00588497	0.683232
E	206	183000000	0.000129	0.641825	0.00588497	0.68817
E	207	207000000	0.000129	0.725999	0.00588497	0.689843
E	208	234000000	0.000129	0.820694	0.00588497	0.693301
E	210	298000000	0.000129	1.04516	0.00588497	0.70039
E	211	336000000	0.000129	1.17843	0.00588497	0.707322
E	212	379000000	0.000129	1.32924	0.00588497	0.709211
E	213	428000000	0.000129	1.5011	0.00588497	0.711528
E	214	483000000	0.000129	1.694	0.00588497	0.716427
E	215	546000000	0.000129	1.91495	0.00588497	0.723399
E	216	616000000	0.000129	2.16046	0.00588497	0.726291
E	217	695000000	0.000129	2.43753	0.00588497	0.730966
E	218	785000000	0.000129	2.75318	0.00588497	0.735438
E	219	886000000	0.000129	3.10742	0.00588497	0.739358
E	221	100000000	0.000167	0.350724	0.00761853	0.662345
E	222	113000000	0.000167	0.396318	0.00761853	0.663269
E	223	127000000	0.000167	0.44542	0.00761853	0.666995
E	224	144000000	0.000167	0.505043	0.00761853	0.671924
E	225	162000000	0.000167	0.568173	0.00761853	0.675405
E	227	207000000	0.000167	0.725999	0.00761853	0.683036
E	228	234000000	0.000167	0.820694	0.00761853	0.686187
E	229	264000000	0.000167	0.925911	0.00761853	0.688726
E	230	298000000	0.000167	1.04516	0.00761853	0.693261
E	231	336000000	0.000167	1.17843	0.00761853	0.697105
E	232	379000000	0.000167	1.32924	0.00761853	0.701043
E	233	428000000	0.000167	1.5011	0.00761853	0.706669
E	234	483000000	0.000167	1.694	0.00761853	0.711377
E	235	546000000	0.000167	1.91495	0.00761853	0.71194
E	236	616000000	0.000167	2.16046	0.00761853	0.720261
E	237	695000000	0.000167	2.43753	0.00761853	0.724719
E	238	785000000	0.000167	2.75318	0.00761853	0.726187
E	239	886000000	0.000167	3.10742	0.00761853	0.732795
E	240	1000000000	0.000167	3.50724	0.00761853	0.7373
F	1	215000000	0.000167	0.754057	0.00761853	0.683465
F	2	243000000	0.000167	0.852259	0.00761853	0.686181
F	3	275000000	0.000167	0.964491	0.00761853	0.691365
F	4	310000000	0.000167	1.08724	0.00761853	0.696786
F	5	350000000	0.000167	1.22753	0.00761853	0.69935
F	6	395000000	0.000167	1.38536	0.00761853	0.702861
F	7	446000000	0.000167	1.56423	0.00761853	0.708603
F	9	568000000	0.000167	1.99211	0.00761853	0.716353
F	11	724000000	0.000167	2.53924	0.00761853	0.724845
F	12	817000000	0.000167	2.86542	0.00761853	0.731289
F	13	922000000	0.000167	3.23368	0.00761853	0.736108
F	14	1040000000	0.000167	3.64753	0.00761853	0.740754
F	15	1180000000	0.000167	4.13854	0.00761853	0.746647
F	16	1330000000	0.000167	4.66463	0.00761853	0.751328
F	17	1500000000	0.000167	5.26086	0.00761853	0.754603
F	18	1690000000	0.000167	5.92724	0.00761853	0.757905
F	20	2150000000	0.000167	7.54057	0.00761853	0.768397
B	10	100000000	0.000215	0.350724	0.00980828	0.654678
E	243	546000000	0.000215	1.91495	0.00980828	0.703851
E	244	591000000	0.000215	2.07278	0.00980828	0.708693
E	246	695000000	0.000215	2.43753	0.00980828	0.716532
E	247	754000000	0.000215	2.64446	0.00980828	0.719196
E	248	817000000	0.000215	2.86542	0.00980828	0.72242
E	249	886000000	0.000215	3.10742	0.00980828	0.725822
E	250	960000000	0.000215	3.36695	0.00980828	0.728309
E	252	1130000000	0.000215	3.96318	0.00980828	0.735245
E	253	1220000000	0.000215	4.27883	0.00980828	0.740367
E	255	1440000000	0.000215	5.05043	0.00980828	0.744803
E	256	1560000000	0.000215	5.4713	0.00980828	0.748688
E	258	1830000000	0.000215	6.41825	0.00980828	0.756961
E	259	1990000000	0.000215	6.97941	0.00980828	0.758717
F	22	243000000	0.000215	0.852259	0.00980828	0.67608
F	23	275000000	0.000215	0.964491	0.00980828	0.678896
F	24	310000000	0.000215	1.08724	0.00980828	0.683653
F	25	350000000	0.000215	1.22753	0.00980828	0.687574
F	27	446000000	0.000215	1.56423	0.00980828	0.697623
F	28	503000000	0.000215	1.76414	0.00980828	0.701623
F	29	568000000	0.000215	1.99211	0.00980828	0.7062
F	30	641000000	0.000215	2.24814	0.00980828	0.712507
F	31	724000000	0.000215	2.53924	0.00980828	0.715345
F	35	1180000000	0.000215	4.13854	0.00980828	0.736619
F	37	1500000000	0.000215	5.26086	0.00980828	0.749403
F	39	1910000000	0.000215	6.69883	0.00980828	0.759321
E	261	464000000	0.000278	1.62736	0.0126823	0.687618
E	262	503000000	0.000278	1.76414	0.0126823	0.691295
E	263	546000000	0.000278	1.91495	0.0126823	0.692112
E	264	591000000	0.000278	2.07278	0.0126823	0.694843
E	265	641000000	0.000278	2.24814	0.0126823	0.700406
E	266	695000000	0.000278	2.43753	0.0126823	0.705476
E	267	754000000	0.000278	2.64446	0.0126823	0.706384
E	268	817000000	0.000278	2.86542	0.0126823	0.711608
E	269	886000000	0.000278	3.10742	0.0126823	0.715615
E	271	1040000000	0.000278	3.64753	0.0126823	0.721929
E	272	1130000000	0.000278	3.96318	0.0126823	0.723208
E	273	1220000000	0.000278	4.27883	0.0126823	0.729081
E	274	1330000000	0.000278	4.66463	0.0126823	0.732793
E	275	1440000000	0.000278	5.05043	0.0126823	0.735283
E	276	1560000000	0.000278	5.4713	0.0126823	0.739356
E	277	1690000000	0.000278	5.92724	0.0126823	0.7448
E	278	1830000000	0.000278	6.41825	0.0126823	0.748595
E	279	1990000000	0.000278	6.97941	0.0126823	0.750261
E	280	2150000000	0.000278	7.54057	0.0126823	0.75737
D	5	100000000	0.000359	0.350724	0.0163775	0.636859
D	15	215000000	0.000359	0.754057	0.0163775	0.652763
D	35	1000000000	0.000359	3.50724	0.0163775	0.706308
D	52	4640000000	0.000359	16.2736	0.0163775	0.786094
D	58	10000000000	0.000359	35.0724	0.0163775	0.826484
E	282	503000000	0.000359	1.76414	0.0163775	0.679426
E	283	546000000	0.000359	1.91495	0.0163775	0.684215
E	284	591000000	0.000359	2.07278	0.0163775	0.685402
E	285	641000000	0.000359	2.24814	0.0163775	0.688225
E	286	695000000	0.000359	2.43753	0.0163775	0.692213
E	287	754000000	0.000359	2.64446	0.0163775	0.696765
E	291	1040000000	0.000359	3.64753	0.0163775	0.709452
E	292	1130000000	0.000359	3.96318	0.0163775	0.713206
E	293	1220000000	0.000359	4.27883	0.0163775	0.715741
E	294	1330000000	0.000359	4.66463	0.0163775	0.720591
E	295	1440000000	0.000359	5.05043	0.0163775	0.721582
E	296	1560000000	0.000359	5.4713	0.0163775	0.7263
E	297	1690000000	0.000359	5.92724	0.0163775	0.731438
E	298	1830000000	0.000359	6.41825	0.0163775	0.737881
E	299	1990000000	0.000359	6.97941	0.0163775	0.739881
E	302	503000000	0.000464	1.76414	0.0211676	0.667561
E	303	546000000	0.000464	1.91495	0.0211676	0.671919
E	305	641000000	0.000464	2.24814	0.0211676	0.677936
E	306	695000000	0.000464	2.43753	0.0211676	0.681807
E	308	817000000	0.000464	2.86542	0.0211676	0.685336
E	309	886000000	0.000464	3.10742	0.0211676	0.688567
E	312	1130000000	0.000464	3.96318	0.0211676	0.699235
E	314	1330000000	0.000464	4.66463	0.0211676	0.704749
E	315	1440000000	0.000464	5.05043	0.0211676	0.709247
E	317	1690000000	0.000464	5.92724	0.0211676	0.716656
E	318	1830000000	0.000464	6.41825	0.0211676	0.721147
F	42	524000000	0.000464	1.83779	0.0211676	0.668728
F	44	668000000	0.000464	2.34284	0.0211676	0.678448
F	46	851000000	0.000464	2.98466	0.0211676	0.688708
F	48	1080000000	0.000464	3.78782	0.0211676	0.696445
F	50	1380000000	0.000464	4.83999	0.0211676	0.706119
F	54	2240000000	0.000464	7.85622	0.0211676	0.73252
F	55	2530000000	0.000464	8.87332	0.0211676	0.74027
F	56	2860000000	0.000464	10.0307	0.0211676	0.74605
F	57	3230000000	0.000464	11.3284	0.0211676	0.757333
F	58	3640000000	0.000464	12.7664	0.0211676	0.763743
F	59	4110000000	0.000464	14.4148	0.0211676	0.771226
B	133	2150000000	0.000599	7.54057	0.0273263	0.715823
C	38	21500000000	0.000599	75.4057	0.0273263	0.846672
E	322	1080000000	0.000599	3.78782	0.0273263	0.684745
E	323	1180000000	0.000599	4.13854	0.0273263	0.687549
E	324	1270000000	0.000599	4.4542	0.0273263	0.693034
E	325	1380000000	0.000599	4.83999	0.0273263	0.697494
E	327	1620000000	0.000599	5.68173	0.0273263	0.70194
E	328	1760000000	0.000599	6.17274	0.0273263	0.70772
E	329	1910000000	0.000599	6.69883	0.0273263	0.710399
E	330	2070000000	0.000599	7.25999	0.0273263	0.716181
E	331	2240000000	0.000599	7.85622	0.0273263	0.717094
E	332	2430000000	0.000599	8.52259	0.0273263	0.721507
E	333	2640000000	0.000599	9.25911	0.0273263	0.729544
E	334	2860000000	0.000599	10.0307	0.0273263	0.733054
E	335	3100000000	0.000599	10.8724	0.0273263	0.736267
E	336	3360000000	0.000599	11.7843	0.0273263	0.743323
E	337	3640000000	0.000599	12.7664	0.0273263	0.748548
E	338	3950000000	0.000599	13.8536	0.0273263	0.753397
E	339	4280000000	0.000599	15.011	0.0273263	0.759745
E	341	1000000000	0.000774	3.50724	0.0353098	0.672076
E	342	1080000000	0.000774	3.78782	0.0353098	0.674289
E	343	1180000000	0.000774	4.13854	0.0353098	0.677688
E	344	1270000000	0.000774	4.4542	0.0353098	0.680695
E	345	1380000000	0.000774	4.83999	0.0353098	0.685164
E	346	1500000000	0.000774	5.26086	0.0353098	0.689269
E	347	1620000000	0.000774	5.68173	0.0353098	0.693821
E	349	1910000000	0.000774	6.69883	0.0353098	0.702403
E	350	2070000000	0.000774	7.25999	0.0353098	0.704608
E	351	2240000000	0.000774	7.85622	0.0353098	0.70871
E	352	2430000000	0.000774	8.52259	0.0353098	0.713277
E	353	2640000000	0.000774	9.25911	0.0353098	0.717078
E	354	2860000000	0.000774	10.0307	0.0353098	0.723737
E	355	3100000000	0.000774	10.8724	0.0353098	0.728233
E	356	3360000000	0.000774	11.7843	0.0353098	0.730744
E	357	3640000000	0.000774	12.7664	0.0353098	0.733709
E	358	3950000000	0.000774	13.8536	0.0353098	0.740848
E	359	4280000000	0.000774	15.011	0.0353098	0.746745
E	360	4640000000	0.000774	16.2736	0.0353098	0.751764
D	7	100000000	0.001	0.350724	0.0456199	0.626824
D	17	215000000	0.001	0.754057	0.0456199	0.63455
D	27	464000000	0.001	1.62736	0.0456199	0.650863
D	46	2150000000	0.001	7.54057	0.0456199	0.703333
D	60	10000000000	0.001	35.0724	0.0456199	0.804321
E	362	1080000000	0.001	3.78782	0.0456199	0.674586
E	363	1180000000	0.001	4.13854	0.0456199	0.679194
E	364	1270000000	0.001	4.4542	0.0456199	0.680279
E	365	1380000000	0.001	4.83999	0.0456199	0.682862
E	366	1500000000	0.001	5.26086	0.0456199	0.687972
E	368	1760000000	0.001	6.17274	0.0456199	0.690977
E	369	1910000000	0.001	6.69883	0.0456199	0.697438
E	370	2070000000	0.001	7.25999	0.0456199	0.701077
E	371	2240000000	0.001	7.85622	0.0456199	0.707501
E	372	2430000000	0.001	8.52259	0.0456199	0.709031
E	373	2640000000	0.001	9.25911	0.0456199	0.713511
E	374	2860000000	0.001	10.0307	0.0456199	0.717682
E	375	3100000000	0.001	10.8724	0.0456199	0.721883
E	376	3360000000	0.001	11.7843	0.0456199	0.7266
E	377	3640000000	0.001	12.7664	0.0456199	0.729141
E	379	4280000000	0.001	15.011	0.0456199	0.742086
E	382	1080000000	0.00129	3.78782	0.0588497	0.682926
E	383	1180000000	0.00129	4.13854	0.0588497	0.683426
E	385	1380000000	0.00129	4.83999	0.0588497	0.686323
E	386	1500000000	0.00129	5.26086	0.0588497	0.690123
E	388	1760000000	0.00129	6.17274	0.0588497	0.695517
E	389	1910000000	0.00129	6.69883	0.0588497	0.695554
E	391	2240000000	0.00129	7.85622	0.0588497	0.701445
E	392	2430000000	0.00129	8.52259	0.0588497	0.707416
E	394	2860000000	0.00129	10.0307	0.0588497	0.712291
E	395	3100000000	0.00129	10.8724	0.0588497	0.715868
E	397	3640000000	0.00129	12.7664	0.0588497	0.72063
E	398	3950000000	0.00129	13.8536	0.0588497	0.727946
E	400	4640000000	0.00129	16.2736	0.0588497	0.737479
F	62	1130000000	0.00129	3.96318	0.0588497	0.678866
F	64	1440000000	0.00129	5.05043	0.0588497	0.689363
F	66	1830000000	0.00129	6.41825	0.0588497	0.693965
F	68	2340000000	0.00129	8.20694	0.0588497	0.703454
F	70	2980000000	0.00129	10.4516	0.0588497	0.713196
F	74	4830000000	0.00129	16.94	0.0588497	0.738291
F	75	5460000000	0.00129	19.1495	0.0588497	0.749351
F	76	6160000000	0.00129	21.6046	0.0588497	0.755985
F	78	7850000000	0.00129	27.5318	0.0588497	0.774637
F	79	8860000000	0.00129	31.0742	0.0588497	0.787409
B	16	100000000	0.00167	0.350724	0.0761853	0.653142
B	46	215000000	0.00167	0.754057	0.0761853	0.658829
B	76	464000000	0.00167	1.62736	0.0761853	0.661804
B	166	4640000000	0.00167	16.2736	0.0761853	0.730143
C	39	21500000000	0.00167	75.4057	0.0761853	0.814386
C	49	46400000000	0.00167	162.736	0.0761853	0.850545
E	403	2530000000	0.00167	8.87332	0.0761853	0.70136
E	404	2750000000	0.00167	9.64491	0.0761853	0.705727
E	406	3230000000	0.00167	11.3284	0.0761853	0.710226
E	407	3500000000	0.00167	12.2753	0.0761853	0.715021
E	409	4110000000	0.00167	14.4148	0.0761853	0.722622
E	411	4830000000	0.00167	16.94	0.0761853	0.732084
E	413	5680000000	0.00167	19.9211	0.0761853	0.748067
E	416	7240000000	0.00167	25.3924	0.0761853	0.762892
E	418	8510000000	0.00167	29.8466	0.0761853	0.771466
E	419	9220000000	0.00167	32.3368	0.0761853	0.780789
F	83	1270000000	0.00167	4.4542	0.0761853	0.678674
F	84	1440000000	0.00167	5.05043	0.0761853	0.684137
F	85	1620000000	0.00167	5.68173	0.0761853	0.682252
F	86	1830000000	0.00167	6.41825	0.0761853	0.685734
F	87	2070000000	0.00167	7.25999	0.0761853	0.693595
F	89	2640000000	0.00167	9.25911	0.0761853	0.704724
F	91	3360000000	0.00167	11.7843	0.0761853	0.711561
F	93	4280000000	0.00167	15.011	0.0761853	0.727266
F	95	5460000000	0.00167	19.1495	0.0761853	0.746215
F	97	6950000000	0.00167	24.3753	0.0761853	0.759562
F	98	7850000000	0.00167	27.5318	0.0761853	0.767815
E	441	2150000000	0.00278	7.54057	0.126823	0.713171
E	442	2340000000	0.00278	8.20694	0.126823	0.714784
E	447	3500000000	0.00278	12.2753	0.126823	0.721107
E	448	3790000000	0.00278	13.2924	0.126823	0.723139
E	449	4110000000	0.00278	14.4148	0.126823	0.724671
E	451	4830000000	0.00278	16.94	0.126823	0.727004
E	452	5240000000	0.00278	18.3779	0.126823	0.727388
E	453	5680000000	0.00278	19.9211	0.126823	0.722237
C	1	100000000	0.00464	0.350724	0.211676	0.686911
C	5	215000000	0.00464	0.754057	0.211676	0.685535
C	9	464000000	0.00464	1.62736	0.211676	0.688659
C	13	1000000000	0.00464	3.50724	0.211676	0.686195
C	17	2150000000	0.00464	7.54057	0.211676	0.693089
C	23	4640000000	0.00464	16.2736	0.211676	0.699326
C	30	10000000000	0.00464	35.0724	0.211676	0.699798
C	40	21500000000	0.00464	75.4057	0.211676	0.703261
C	50	46400000000	0.00464	162.736	0.211676	0.722264
C	60	100000000000	0.00464	350.724	0.211676	0.786198
C	2	100000000	0.0129	0.350724	0.588497	0
C	6	215000000	0.0129	0.754057	0.588497	0.163907
C	24	4640000000	0.0129	16.2736	0.588497	0.373151
C	41	21500000000	0.0129	75.4057	0.588497	0.474899
C	51	46400000000	0.0129	162.736	0.588497	0.43823
C	61	100000000000	0.0129	350.724	0.588497	0.36435
C	11	464000000	0.0359	1.62736	1.63775	0
C	16	1000000000	0.1	3.50724	4.56199	0.613556
C	63	100000000000	0.1	350.724	4.56199	0.821766
X	594	100000000	1e-05	0.350724	0.000456199	0.700497
X	595	100000000	2.78e-05	0.350724	0.00126823	0.693906
X	596	100000000	7.74e-05	0.350724	0.00353098	0.680896
X	597	100000000	0.000599	0.350724	0.0273263	0.6181
X	598	215000000	1e-05	0.754057	0.000456199	0.713504
X	599	215000000	2.78e-05	0.754057	0.00126823	0.70895
X	600	215000000	7.74e-05	0.754057	0.00353098	0.70101
X	601	215000000	0.000215	0.754057	0.00980828	0.672166
X	602	215000000	0.000599	0.754057	0.0273263	0.631441
X	603	464000000	1e-05	1.62736	0.000456199	0.730839
X	604	464000000	2.78e-05	1.62736	0.00126823	0.729141
X	605	464000000	7.74e-05	1.62736	0.00353098	0.725402
X	606	464000000	0.000215	1.62736	0.00980828	0.699659
X	607	464000000	0.000359	1.62736	0.0163775	0.676444
X	608	464000000	0.000464	1.62736	0.0211676	0.665073
X	609	464000000	0.000599	1.62736	0.0273263	0.651197
X	610	591000000	0.000464	2.07278	0.0211676	0.674029
X	611	754000000	0.000464	2.64446	0.0211676	0.684806
X	612	960000000	0.000464	3.36695	0.0211676	0.692626
X	613	1000000000	1e-05	3.50724	0.000456199	0.751909
X	614	1000000000	1.67e-05	3.50724	0.000761853	0.752016
X	615	1000000000	2.78e-05	3.50724	0.00126823	0.751797
X	616	1000000000	4.64e-05	3.50724	0.00211676	0.749922
X	617	1000000000	7.74e-05	3.50724	0.00353098	0.749265
X	618	1000000000	0.000129	3.50724	0.00588497	0.743474
X	619	1000000000	0.000215	3.50724	0.00980828	0.730737
X	620	1000000000	0.000599	3.50724	0.0273263	0.680945
X	621	1000000000	0.001	3.50724	0.0456199	0.672355
X	622	1000000000	0.00129	3.50724	0.0588497	0.678492
X	623	1000000000	0.00167	3.50724	0.0761853	0.674724
X	624	1040000000	0.000215	3.64753	0.00980828	0.731122
X	625	1220000000	0.000464	4.27883	0.0211676	0.702221
X	626	1270000000	0.00129	4.4542	0.0588497	0.686076
X	627	1330000000	0.000215	4.66463	0.00980828	0.741129
X	628	1560000000	0.000464	5.4713	0.0211676	0.712628
X	629	1620000000	0.00129	5.68173	0.0588497	0.691683
X	630	1690000000	0.000215	5.92724	0.00980828	0.753018
X	631	1990000000	0.000464	6.97941	0.0211676	0.724248
X	632	2070000000	0.00129	7.25999	0.0588497	0.700767
X	633	2150000000	1e-05	7.54057	0.000456199	0.746909
X	634	2150000000	2.78e-05	7.54057	0.00126823	0.771819
X	635	2150000000	0.000215	7.54057	0.00980828	0.76307
X	636	2150000000	0.000359	7.54057	0.0163775	0.745661
X	637	2150000000	0.00167	7.54057	0.0761853	0.694449
X	638	2340000000	0.00167	8.20694	0.0761853	0.698718
X	639	2640000000	0.00129	9.25911	0.0588497	0.707518
X	640	2980000000	0.00167	10.4516	0.0761853	0.707248
X	641	3360000000	0.00129	11.7843	0.0588497	0.720817
X	642	3790000000	0.00167	13.2924	0.0761853	0.718677
X	643	4280000000	0.00129	15.011	0.0588497	0.732634
X	644	4640000000	2.78e-05	16.2736	0.00126823	0.78953
X	645	4640000000	7.74e-05	16.2736	0.00353098	0.798453
X	646	4640000000	0.000215	16.2736	0.00980828	0.797436
X	647	4640000000	0.000599	16.2736	0.0273263	0.765697
X	648	4640000000	0.001	16.2736	0.0456199	0.745552
X	649	6160000000	0.00167	21.6046	0.0761853	0.752569
X	650	10000000000	0.000215	35.0724	0.00980828	0.828922
X	651	10000000000	0.000599	35.0724	0.0273263	0.816948
X	652	10000000000	0.00167	35.0724	0.0761853	0.770036

## Sheet: fig_4e
Simulation	id	lateral_adherence_coefficient	lateral_surface_tension	non_dim_adherence_coeff	non_dim_surface_tension	avg_coordination_number
E	2	113000000	1e-05	0.396318	0.000456199	10.2381
E	3	127000000	1e-05	0.44542	0.000456199	10.1905
E	4	144000000	1e-05	0.505043	0.000456199	10.0476
E	5	162000000	1e-05	0.568173	0.000456199	10.1429
E	6	183000000	1e-05	0.641825	0.000456199	10.381
E	7	207000000	1e-05	0.725999	0.000456199	10.0952
E	8	234000000	1e-05	0.820694	0.000456199	10.2381
E	9	264000000	1e-05	0.925911	0.000456199	10.1905
E	11	336000000	1e-05	1.17843	0.000456199	10.2857
E	12	379000000	1e-05	1.32924	0.000456199	10.381
E	13	428000000	1e-05	1.5011	0.000456199	10.2857
E	14	483000000	1e-05	1.694	0.000456199	10.3333
E	15	546000000	1e-05	1.91495	0.000456199	10.381
E	16	616000000	1e-05	2.16046	0.000456199	10.3333
E	17	695000000	1e-05	2.43753	0.000456199	10.381
E	21	100000000	1.29e-05	0.350724	0.000588497	10.2381
E	22	113000000	1.29e-05	0.396318	0.000588497	10.1429
E	23	127000000	1.29e-05	0.44542	0.000588497	10.2381
E	24	144000000	1.29e-05	0.505043	0.000588497	10.1429
E	25	162000000	1.29e-05	0.568173	0.000588497	10.1429
E	26	183000000	1.29e-05	0.641825	0.000588497	10.0952
E	27	207000000	1.29e-05	0.725999	0.000588497	10.1905
E	28	234000000	1.29e-05	0.820694	0.000588497	10.1429
E	29	264000000	1.29e-05	0.925911	0.000588497	10.1429
E	30	298000000	1.29e-05	1.04516	0.000588497	10.1429
E	31	336000000	1.29e-05	1.17843	0.000588497	10.2381
E	32	379000000	1.29e-05	1.32924	0.000588497	10.2381
E	33	428000000	1.29e-05	1.5011	0.000588497	10.2381
E	34	483000000	1.29e-05	1.694	0.000588497	10.381
E	35	546000000	1.29e-05	1.91495	0.000588497	10.381
E	36	616000000	1.29e-05	2.16046	0.000588497	10.381
E	37	695000000	1.29e-05	2.43753	0.000588497	10.1905
E	38	785000000	1.29e-05	2.75318	0.000588497	10.3333
E	39	886000000	1.29e-05	3.10742	0.000588497	10.2381
E	40	1000000000	1.29e-05	3.50724	0.000588497	10.1905
D	9	215000000	1.67e-05	0.754057	0.000761853	10.1905
D	19	464000000	1.67e-05	1.62736	0.000761853	10.0952
D	39	2150000000	1.67e-05	7.54057	0.000761853	10.4286
E	41	100000000	1.67e-05	0.350724	0.000761853	10.0952
E	42	113000000	1.67e-05	0.396318	0.000761853	10.0476
E	43	127000000	1.67e-05	0.44542	0.000761853	10.2857
E	44	144000000	1.67e-05	0.505043	0.000761853	10
E	45	162000000	1.67e-05	0.568173	0.000761853	10.1905
E	48	234000000	1.67e-05	0.820694	0.000761853	10
E	49	264000000	1.67e-05	0.925911	0.000761853	10.1429
E	50	298000000	1.67e-05	1.04516	0.000761853	10.0952
E	51	336000000	1.67e-05	1.17843	0.000761853	10.0952
E	52	379000000	1.67e-05	1.32924	0.000761853	10.0952
E	54	483000000	1.67e-05	1.694	0.000761853	10.1905
E	55	546000000	1.67e-05	1.91495	0.000761853	10.2381
E	56	616000000	1.67e-05	2.16046	0.000761853	10.0952
E	57	695000000	1.67e-05	2.43753	0.000761853	10.1905
E	58	785000000	1.67e-05	2.75318	0.000761853	10.2381
E	59	886000000	1.67e-05	3.10742	0.000761853	10.2381
E	61	100000000	2.15e-05	0.350724	0.000980828	10
E	62	113000000	2.15e-05	0.396318	0.000980828	10
E	63	127000000	2.15e-05	0.44542	0.000980828	9.95238
E	64	144000000	2.15e-05	0.505043	0.000980828	10.0476
E	65	162000000	2.15e-05	0.568173	0.000980828	10
E	66	183000000	2.15e-05	0.641825	0.000980828	10.1429
E	67	207000000	2.15e-05	0.725999	0.000980828	9.95238
E	68	234000000	2.15e-05	0.820694	0.000980828	10
E	69	264000000	2.15e-05	0.925911	0.000980828	10.0952
E	70	298000000	2.15e-05	1.04516	0.000980828	10.1429
E	71	336000000	2.15e-05	1.17843	0.000980828	10
E	72	379000000	2.15e-05	1.32924	0.000980828	10
E	73	428000000	2.15e-05	1.5011	0.000980828	10
E	75	546000000	2.15e-05	1.91495	0.000980828	10
E	76	616000000	2.15e-05	2.16046	0.000980828	10.1429
E	77	695000000	2.15e-05	2.43753	0.000980828	10.0476
E	78	785000000	2.15e-05	2.75318	0.000980828	10.1429
E	79	886000000	2.15e-05	3.10742	0.000980828	10.1429
E	80	1000000000	2.15e-05	3.50724	0.000980828	10.1905
E	82	113000000	2.78e-05	0.396318	0.00126823	9.85714
E	83	127000000	2.78e-05	0.44542	0.00126823	9.85714
E	84	144000000	2.78e-05	0.505043	0.00126823	9.95238
E	85	162000000	2.78e-05	0.568173	0.00126823	10
E	86	183000000	2.78e-05	0.641825	0.00126823	10
E	87	207000000	2.78e-05	0.725999	0.00126823	10
E	88	234000000	2.78e-05	0.820694	0.00126823	10.1429
E	89	264000000	2.78e-05	0.925911	0.00126823	10
E	90	298000000	2.78e-05	1.04516	0.00126823	10.0952
E	91	336000000	2.78e-05	1.17843	0.00126823	10.1429
E	92	379000000	2.78e-05	1.32924	0.00126823	9.95238
E	93	428000000	2.78e-05	1.5011	0.00126823	10
E	94	483000000	2.78e-05	1.694	0.00126823	10
E	95	546000000	2.78e-05	1.91495	0.00126823	10.0952
E	96	616000000	2.78e-05	2.16046	0.00126823	10
E	97	695000000	2.78e-05	2.43753	0.00126823	10.0952
E	98	785000000	2.78e-05	2.75318	0.00126823	10
E	99	886000000	2.78e-05	3.10742	0.00126823	10.0952
E	101	100000000	3.59e-05	0.350724	0.00163776	10
E	102	113000000	3.59e-05	0.396318	0.00163776	9.71429
E	103	127000000	3.59e-05	0.44542	0.00163776	9.85714
E	104	144000000	3.59e-05	0.505043	0.00163776	9.80952
E	105	162000000	3.59e-05	0.568173	0.00163776	9.80952
E	106	183000000	3.59e-05	0.641825	0.00163776	9.85714
E	107	207000000	3.59e-05	0.725999	0.00163776	10
E	108	234000000	3.59e-05	0.820694	0.00163776	9.90476
E	109	264000000	3.59e-05	0.925911	0.00163776	9.80952
E	110	298000000	3.59e-05	1.04516	0.00163776	9.95238
E	111	336000000	3.59e-05	1.17843	0.00163776	9.95238
E	112	379000000	3.59e-05	1.32924	0.00163776	10
E	114	483000000	3.59e-05	1.694	0.00163776	10.0952
E	116	616000000	3.59e-05	2.16046	0.00163776	10.0952
E	117	695000000	3.59e-05	2.43753	0.00163776	10.1429
E	118	785000000	3.59e-05	2.75318	0.00163776	10.0476
E	119	886000000	3.59e-05	3.10742	0.00163776	10.1429
E	120	1000000000	3.59e-05	3.50724	0.00163776	10.1905
D	3	100000000	4.64e-05	0.350724	0.00211676	9.71429
D	11	215000000	4.64e-05	0.754057	0.00211676	9.71429
D	21	464000000	4.64e-05	1.62736	0.00211676	9.85714
D	41	2150000000	4.64e-05	7.54057	0.00211676	10.1905
E	122	113000000	4.64e-05	0.396318	0.00211676	9.80952
E	123	127000000	4.64e-05	0.44542	0.00211676	9.80952
E	124	144000000	4.64e-05	0.505043	0.00211676	9.80952
E	125	162000000	4.64e-05	0.568173	0.00211676	9.90476
E	126	183000000	4.64e-05	0.641825	0.00211676	9.7619
E	127	207000000	4.64e-05	0.725999	0.00211676	9.80952
E	128	234000000	4.64e-05	0.820694	0.00211676	9.80952
E	129	264000000	4.64e-05	0.925911	0.00211676	9.90476
E	130	298000000	4.64e-05	1.04516	0.00211676	9.90476
E	131	336000000	4.64e-05	1.17843	0.00211676	9.71429
E	132	379000000	4.64e-05	1.32924	0.00211676	9.85714
E	133	428000000	4.64e-05	1.5011	0.00211676	9.95238
E	134	483000000	4.64e-05	1.694	0.00211676	9.85714
E	135	546000000	4.64e-05	1.91495	0.00211676	10
E	136	616000000	4.64e-05	2.16046	0.00211676	10
E	137	695000000	4.64e-05	2.43753	0.00211676	10.1429
E	138	785000000	4.64e-05	2.75318	0.00211676	10
E	139	886000000	4.64e-05	3.10742	0.00211676	10
E	141	100000000	5.99e-05	0.350724	0.00273263	9.7619
E	142	113000000	5.99e-05	0.396318	0.00273263	9.7619
E	143	127000000	5.99e-05	0.44542	0.00273263	9.71429
E	144	144000000	5.99e-05	0.505043	0.00273263	9.71429
E	145	162000000	5.99e-05	0.568173	0.00273263	9.71429
E	146	183000000	5.99e-05	0.641825	0.00273263	9.71429
E	147	207000000	5.99e-05	0.725999	0.00273263	9.7619
E	148	234000000	5.99e-05	0.820694	0.00273263	9.71429
E	149	264000000	5.99e-05	0.925911	0.00273263	9.71429
E	151	336000000	5.99e-05	1.17843	0.00273263	9.80952
E	152	379000000	5.99e-05	1.32924	0.00273263	9.71429
E	155	546000000	5.99e-05	1.91495	0.00273263	9.7619
E	156	616000000	5.99e-05	2.16046	0.00273263	9.90476
E	157	695000000	5.99e-05	2.43753	0.00273263	9.80952
E	158	785000000	5.99e-05	2.75318	0.00273263	10
E	159	886000000	5.99e-05	3.10742	0.00273263	9.95238
E	160	1000000000	5.99e-05	3.50724	0.00273263	10.1429
B	127	2150000000	7.74e-05	7.54057	0.00353098	10.0476
B	187	10000000000	7.74e-05	35.0724	0.00353098	10.8095
E	162	113000000	7.74e-05	0.396318	0.00353098	9.66667
E	163	127000000	7.74e-05	0.44542	0.00353098	9.57143
E	164	144000000	7.74e-05	0.505043	0.00353098	9.66667
E	165	162000000	7.74e-05	0.568173	0.00353098	9.71429
E	166	183000000	7.74e-05	0.641825	0.00353098	9.71429
E	167	207000000	7.74e-05	0.725999	0.00353098	9.71429
E	168	234000000	7.74e-05	0.820694	0.00353098	9.71429
E	169	264000000	7.74e-05	0.925911	0.00353098	9.71429
E	170	298000000	7.74e-05	1.04516	0.00353098	9.7619
E	171	336000000	7.74e-05	1.17843	0.00353098	9.71429
E	172	379000000	7.74e-05	1.32924	0.00353098	9.7619
E	174	483000000	7.74e-05	1.694	0.00353098	9.7619
E	176	616000000	7.74e-05	2.16046	0.00353098	9.71429
E	177	695000000	7.74e-05	2.43753	0.00353098	9.7619
E	178	785000000	7.74e-05	2.75318	0.00353098	9.90476
E	179	886000000	7.74e-05	3.10742	0.00353098	9.80952
E	182	113000000	0.0001	0.396318	0.00456199	9.57143
E	183	127000000	0.0001	0.44542	0.00456199	9.61905
E	184	144000000	0.0001	0.505043	0.00456199	9.61905
E	185	162000000	0.0001	0.568173	0.00456199	9.57143
E	186	183000000	0.0001	0.641825	0.00456199	9.57143
E	187	207000000	0.0001	0.725999	0.00456199	9.57143
E	188	234000000	0.0001	0.820694	0.00456199	9.57143
E	189	264000000	0.0001	0.925911	0.00456199	9.57143
E	190	298000000	0.0001	1.04516	0.00456199	9.61905
E	191	336000000	0.0001	1.17843	0.00456199	9.61905
E	192	379000000	0.0001	1.32924	0.00456199	9.71429
E	194	483000000	0.0001	1.694	0.00456199	9.66667
E	195	546000000	0.0001	1.91495	0.00456199	9.66667
E	197	695000000	0.0001	2.43753	0.00456199	9.66667
E	198	785000000	0.0001	2.75318	0.00456199	9.66667
E	199	886000000	0.0001	3.10742	0.00456199	9.7619
E	200	1000000000	0.0001	3.50724	0.00456199	9.80952
D	13	215000000	0.000129	0.754057	0.00588497	9.57143
D	23	464000000	0.000129	1.62736	0.00588497	9.57143
D	42	2150000000	0.000129	7.54057	0.00588497	9.95238
D	50	4640000000	0.000129	16.2736	0.00588497	9.95238
D	56	10000000000	0.000129	35.0724	0.00588497	10.381
E	201	100000000	0.000129	0.350724	0.00588497	9.52381
E	202	113000000	0.000129	0.396318	0.00588497	9.57143
E	203	127000000	0.000129	0.44542	0.00588497	9.47619
E	205	162000000	0.000129	0.568173	0.00588497	9.57143
E	206	183000000	0.000129	0.641825	0.00588497	9.57143
E	207	207000000	0.000129	0.725999	0.00588497	9.57143
E	208	234000000	0.000129	0.820694	0.00588497	9.52381
E	210	298000000	0.000129	1.04516	0.00588497	9.57143
E	211	336000000	0.000129	1.17843	0.00588497	9.61905
E	212	379000000	0.000129	1.32924	0.00588497	9.57143
E	213	428000000	0.000129	1.5011	0.00588497	9.57143
E	214	483000000	0.000129	1.694	0.00588497	9.57143
E	215	546000000	0.000129	1.91495	0.00588497	9.57143
E	216	616000000	0.000129	2.16046	0.00588497	9.52381
E	217	695000000	0.000129	2.43753	0.00588497	9.57143
E	218	785000000	0.000129	2.75318	0.00588497	9.57143
E	219	886000000	0.000129	3.10742	0.00588497	9.57143
E	221	100000000	0.000167	0.350724	0.00761853	9.57143
E	222	113000000	0.000167	0.396318	0.00761853	9.47619
E	223	127000000	0.000167	0.44542	0.00761853	9.47619
E	224	144000000	0.000167	0.505043	0.00761853	9.52381
E	225	162000000	0.000167	0.568173	0.00761853	9.57143
E	227	207000000	0.000167	0.725999	0.00761853	9.47619
E	228	234000000	0.000167	0.820694	0.00761853	9.52381
E	229	264000000	0.000167	0.925911	0.00761853	9.61905
E	230	298000000	0.000167	1.04516	0.00761853	9.61905
E	231	336000000	0.000167	1.17843	0.00761853	9.61905
E	232	379000000	0.000167	1.32924	0.00761853	9.61905
E	233	428000000	0.000167	1.5011	0.00761853	9.61905
E	234	483000000	0.000167	1.694	0.00761853	9.57143
E	235	546000000	0.000167	1.91495	0.00761853	9.57143
E	236	616000000	0.000167	2.16046	0.00761853	9.57143
E	237	695000000	0.000167	2.43753	0.00761853	9.52381
E	238	785000000	0.000167	2.75318	0.00761853	9.57143
E	239	886000000	0.000167	3.10742	0.00761853	9.52381
E	240	1000000000	0.000167	3.50724	0.00761853	9.57143
F	1	215000000	0.000167	0.754057	0.00761853	9.38095
F	2	243000000	0.000167	0.852259	0.00761853	9.61905
F	3	275000000	0.000167	0.964491	0.00761853	9.57143
F	4	310000000	0.000167	1.08724	0.00761853	9.57143
F	5	350000000	0.000167	1.22753	0.00761853	9.57143
F	6	395000000	0.000167	1.38536	0.00761853	9.57143
F	7	446000000	0.000167	1.56423	0.00761853	9.57143
F	9	568000000	0.000167	1.99211	0.00761853	9.57143
F	11	724000000	0.000167	2.53924	0.00761853	9.61905
F	12	817000000	0.000167	2.86542	0.00761853	9.52381
F	13	922000000	0.000167	3.23368	0.00761853	9.52381
F	14	1040000000	0.000167	3.64753	0.00761853	9.61905
F	15	1180000000	0.000167	4.13854	0.00761853	9.61905
F	16	1330000000	0.000167	4.66463	0.00761853	9.71429
F	17	1500000000	0.000167	5.26086	0.00761853	9.61905
F	18	1690000000	0.000167	5.92724	0.00761853	9.57143
F	20	2150000000	0.000167	7.54057	0.00761853	9.80952
B	10	100000000	0.000215	0.350724	0.00980828	9.42857
E	243	546000000	0.000215	1.91495	0.00980828	9.61905
E	244	591000000	0.000215	2.07278	0.00980828	9.47619
E	246	695000000	0.000215	2.43753	0.00980828	9.52381
E	247	754000000	0.000215	2.64446	0.00980828	9.57143
E	248	817000000	0.000215	2.86542	0.00980828	9.47619
E	249	886000000	0.000215	3.10742	0.00980828	9.57143
E	250	960000000	0.000215	3.36695	0.00980828	9.61905
E	252	1130000000	0.000215	3.96318	0.00980828	9.57143
E	253	1220000000	0.000215	4.27883	0.00980828	9.57143
E	255	1440000000	0.000215	5.05043	0.00980828	9.57143
E	256	1560000000	0.000215	5.4713	0.00980828	9.66667
E	258	1830000000	0.000215	6.41825	0.00980828	9.57143
E	259	1990000000	0.000215	6.97941	0.00980828	9.66667
F	22	243000000	0.000215	0.852259	0.00980828	9.42857
F	23	275000000	0.000215	0.964491	0.00980828	9.38095
F	24	310000000	0.000215	1.08724	0.00980828	9.38095
F	25	350000000	0.000215	1.22753	0.00980828	9.42857
F	27	446000000	0.000215	1.56423	0.00980828	9.38095
F	28	503000000	0.000215	1.76414	0.00980828	9.47619
F	29	568000000	0.000215	1.99211	0.00980828	9.52381
F	30	641000000	0.000215	2.24814	0.00980828	9.52381
F	31	724000000	0.000215	2.53924	0.00980828	9.52381
F	35	1180000000	0.000215	4.13854	0.00980828	9.52381
F	37	1500000000	0.000215	5.26086	0.00980828	9.52381
F	39	1910000000	0.000215	6.69883	0.00980828	9.71429
E	261	464000000	0.000278	1.62736	0.0126823	9.33333
E	262	503000000	0.000278	1.76414	0.0126823	9.42857
E	263	546000000	0.000278	1.91495	0.0126823	9.33333
E	264	591000000	0.000278	2.07278	0.0126823	9.42857
E	265	641000000	0.000278	2.24814	0.0126823	9.33333
E	266	695000000	0.000278	2.43753	0.0126823	9.47619
E	267	754000000	0.000278	2.64446	0.0126823	9.42857
E	268	817000000	0.000278	2.86542	0.0126823	9.42857
E	269	886000000	0.000278	3.10742	0.0126823	9.38095
E	271	1040000000	0.000278	3.64753	0.0126823	9.47619
E	272	1130000000	0.000278	3.96318	0.0126823	9.42857
E	273	1220000000	0.000278	4.27883	0.0126823	9.42857
E	274	1330000000	0.000278	4.66463	0.0126823	9.47619
E	275	1440000000	0.000278	5.05043	0.0126823	9.57143
E	276	1560000000	0.000278	5.4713	0.0126823	9.57143
E	277	1690000000	0.000278	5.92724	0.0126823	9.52381
E	278	1830000000	0.000278	6.41825	0.0126823	9.57143
E	279	1990000000	0.000278	6.97941	0.0126823	9.57143
E	280	2150000000	0.000278	7.54057	0.0126823	9.61905
D	5	100000000	0.000359	0.350724	0.0163775	8.85714
D	15	215000000	0.000359	0.754057	0.0163775	8.95238
D	35	1000000000	0.000359	3.50724	0.0163775	9.38095
D	52	4640000000	0.000359	16.2736	0.0163775	9.71429
D	58	10000000000	0.000359	35.0724	0.0163775	9.95238
E	282	503000000	0.000359	1.76414	0.0163775	9
E	283	546000000	0.000359	1.91495	0.0163775	9.2381
E	284	591000000	0.000359	2.07278	0.0163775	9.2381
E	285	641000000	0.000359	2.24814	0.0163775	9.28571
E	286	695000000	0.000359	2.43753	0.0163775	9.2381
E	287	754000000	0.000359	2.64446	0.0163775	9.2381
E	291	1040000000	0.000359	3.64753	0.0163775	9.28571
E	292	1130000000	0.000359	3.96318	0.0163775	9.38095
E	293	1220000000	0.000359	4.27883	0.0163775	9.33333
E	294	1330000000	0.000359	4.66463	0.0163775	9.38095
E	295	1440000000	0.000359	5.05043	0.0163775	9.38095
E	296	1560000000	0.000359	5.4713	0.0163775	9.42857
E	297	1690000000	0.000359	5.92724	0.0163775	9.38095
E	298	1830000000	0.000359	6.41825	0.0163775	9.38095
E	299	1990000000	0.000359	6.97941	0.0163775	9.42857
E	302	503000000	0.000464	1.76414	0.0211676	8.90476
E	303	546000000	0.000464	1.91495	0.0211676	8.90476
E	305	641000000	0.000464	2.24814	0.0211676	9
E	306	695000000	0.000464	2.43753	0.0211676	9.04762
E	308	817000000	0.000464	2.86542	0.0211676	9.14286
E	309	886000000	0.000464	3.10742	0.0211676	9.19048
E	312	1130000000	0.000464	3.96318	0.0211676	9.19048
E	314	1330000000	0.000464	4.66463	0.0211676	9.28571
E	315	1440000000	0.000464	5.05043	0.0211676	9.28571
E	317	1690000000	0.000464	5.92724	0.0211676	9.33333
E	318	1830000000	0.000464	6.41825	0.0211676	9.28571
F	42	524000000	0.000464	1.83779	0.0211676	8.90476
F	44	668000000	0.000464	2.34284	0.0211676	9.04762
F	46	851000000	0.000464	2.98466	0.0211676	9.14286
F	48	1080000000	0.000464	3.78782	0.0211676	9.14286
F	50	1380000000	0.000464	4.83999	0.0211676	9.2381
F	54	2240000000	0.000464	7.85622	0.0211676	9.42857
F	55	2530000000	0.000464	8.87332	0.0211676	9.38095
F	56	2860000000	0.000464	10.0307	0.0211676	9.38095
F	57	3230000000	0.000464	11.3284	0.0211676	9.38095
F	58	3640000000	0.000464	12.7664	0.0211676	9.42857
F	59	4110000000	0.000464	14.4148	0.0211676	9.47619
B	133	2150000000	0.000599	7.54057	0.0273263	9.28571
C	38	21500000000	0.000599	75.4057	0.0273263	10.4762
E	322	1080000000	0.000599	3.78782	0.0273263	9.04762
E	323	1180000000	0.000599	4.13854	0.0273263	9.14286
E	324	1270000000	0.000599	4.4542	0.0273263	9.09524
E	325	1380000000	0.000599	4.83999	0.0273263	9.04762
E	327	1620000000	0.000599	5.68173	0.0273263	9
E	328	1760000000	0.000599	6.17274	0.0273263	9.04762
E	329	1910000000	0.000599	6.69883	0.0273263	9.09524
E	330	2070000000	0.000599	7.25999	0.0273263	9.04762
E	331	2240000000	0.000599	7.85622	0.0273263	9.28571
E	332	2430000000	0.000599	8.52259	0.0273263	9.19048
E	333	2640000000	0.000599	9.25911	0.0273263	9.33333
E	334	2860000000	0.000599	10.0307	0.0273263	9.19048
E	335	3100000000	0.000599	10.8724	0.0273263	9.19048
E	336	3360000000	0.000599	11.7843	0.0273263	9.28571
E	337	3640000000	0.000599	12.7664	0.0273263	9.38095
E	338	3950000000	0.000599	13.8536	0.0273263	9.38095
E	339	4280000000	0.000599	15.011	0.0273263	9.38095
E	341	1000000000	0.000774	3.50724	0.0353098	8.42857
E	342	1080000000	0.000774	3.78782	0.0353098	8.47619
E	343	1180000000	0.000774	4.13854	0.0353098	8.47619
E	344	1270000000	0.000774	4.4542	0.0353098	8.57143
E	345	1380000000	0.000774	4.83999	0.0353098	8.66667
E	346	1500000000	0.000774	5.26086	0.0353098	8.85714
E	347	1620000000	0.000774	5.68173	0.0353098	8.85714
E	349	1910000000	0.000774	6.69883	0.0353098	8.90476
E	350	2070000000	0.000774	7.25999	0.0353098	8.90476
E	351	2240000000	0.000774	7.85622	0.0353098	8.90476
E	352	2430000000	0.000774	8.52259	0.0353098	8.90476
E	353	2640000000	0.000774	9.25911	0.0353098	8.85714
E	354	2860000000	0.000774	10.0307	0.0353098	8.90476
E	355	3100000000	0.000774	10.8724	0.0353098	9.04762
E	356	3360000000	0.000774	11.7843	0.0353098	9.04762
E	357	3640000000	0.000774	12.7664	0.0353098	9.04762
E	358	3950000000	0.000774	13.8536	0.0353098	9.04762
E	359	4280000000	0.000774	15.011	0.0353098	9.04762
E	360	4640000000	0.000774	16.2736	0.0353098	9.04762
D	7	100000000	0.001	0.350724	0.0456199	7.7619
D	17	215000000	0.001	0.754057	0.0456199	7.80952
D	27	464000000	0.001	1.62736	0.0456199	7.71429
D	46	2150000000	0.001	7.54057	0.0456199	8.33333
D	60	10000000000	0.001	35.0724	0.0456199	9.28571
E	362	1080000000	0.001	3.78782	0.0456199	8
E	363	1180000000	0.001	4.13854	0.0456199	8
E	364	1270000000	0.001	4.4542	0.0456199	8
E	365	1380000000	0.001	4.83999	0.0456199	8.04762
E	366	1500000000	0.001	5.26086	0.0456199	8.14286
E	368	1760000000	0.001	6.17274	0.0456199	8.19048
E	369	1910000000	0.001	6.69883	0.0456199	8.2381
E	370	2070000000	0.001	7.25999	0.0456199	8.2381
E	371	2240000000	0.001	7.85622	0.0456199	8.57143
E	372	2430000000	0.001	8.52259	0.0456199	8.52381
E	373	2640000000	0.001	9.25911	0.0456199	8.66667
E	374	2860000000	0.001	10.0307	0.0456199	8.61905
E	375	3100000000	0.001	10.8724	0.0456199	8.66667
E	376	3360000000	0.001	11.7843	0.0456199	8.71429
E	377	3640000000	0.001	12.7664	0.0456199	8.71429
E	379	4280000000	0.001	15.011	0.0456199	8.66667
E	382	1080000000	0.00129	3.78782	0.0588497	7.47619
E	383	1180000000	0.00129	4.13854	0.0588497	7.47619
E	385	1380000000	0.00129	4.83999	0.0588497	7.47619
E	386	1500000000	0.00129	5.26086	0.0588497	7.47619
E	388	1760000000	0.00129	6.17274	0.0588497	7.52381
E	389	1910000000	0.00129	6.69883	0.0588497	7.61905
E	391	2240000000	0.00129	7.85622	0.0588497	7.66667
E	392	2430000000	0.00129	8.52259	0.0588497	7.80952
E	394	2860000000	0.00129	10.0307	0.0588497	7.7619
E	395	3100000000	0.00129	10.8724	0.0588497	7.95238
E	397	3640000000	0.00129	12.7664	0.0588497	8.28571
E	398	3950000000	0.00129	13.8536	0.0588497	8.38095
E	400	4640000000	0.00129	16.2736	0.0588497	8.52381
F	62	1130000000	0.00129	3.96318	0.0588497	7.47619
F	64	1440000000	0.00129	5.05043	0.0588497	7.42857
F	66	1830000000	0.00129	6.41825	0.0588497	7.66667
F	68	2340000000	0.00129	8.20694	0.0588497	7.71429
F	70	2980000000	0.00129	10.4516	0.0588497	7.95238
F	74	4830000000	0.00129	16.94	0.0588497	8.57143
F	75	5460000000	0.00129	19.1495	0.0588497	8.57143
F	76	6160000000	0.00129	21.6046	0.0588497	8.61905
F	78	7850000000	0.00129	27.5318	0.0588497	8.71429
F	79	8860000000	0.00129	31.0742	0.0588497	9.04762
B	16	100000000	0.00167	0.350724	0.0761853	6.95238
B	46	215000000	0.00167	0.754057	0.0761853	6.95238
B	76	464000000	0.00167	1.62736	0.0761853	7
B	166	4640000000	0.00167	16.2736	0.0761853	7.7619
C	39	21500000000	0.00167	75.4057	0.0761853	9.47619
C	49	46400000000	0.00167	162.736	0.0761853	10.3333
E	403	2530000000	0.00167	8.87332	0.0761853	7.2381
E	404	2750000000	0.00167	9.64491	0.0761853	7.19048
E	406	3230000000	0.00167	11.3284	0.0761853	7.33333
E	407	3500000000	0.00167	12.2753	0.0761853	7.38095
E	409	4110000000	0.00167	14.4148	0.0761853	7.52381
E	411	4830000000	0.00167	16.94	0.0761853	7.80952
E	413	5680000000	0.00167	19.9211	0.0761853	8
E	416	7240000000	0.00167	25.3924	0.0761853	8.38095
E	418	8510000000	0.00167	29.8466	0.0761853	8.47619
E	419	9220000000	0.00167	32.3368	0.0761853	8.38095
F	83	1270000000	0.00167	4.4542	0.0761853	6.95238
F	84	1440000000	0.00167	5.05043	0.0761853	6.95238
F	85	1620000000	0.00167	5.68173	0.0761853	7
F	86	1830000000	0.00167	6.41825	0.0761853	7.09524
F	87	2070000000	0.00167	7.25999	0.0761853	7.09524
F	89	2640000000	0.00167	9.25911	0.0761853	7.19048
F	91	3360000000	0.00167	11.7843	0.0761853	7.47619
F	93	4280000000	0.00167	15.011	0.0761853	7.66667
F	95	5460000000	0.00167	19.1495	0.0761853	8
F	97	6950000000	0.00167	24.3753	0.0761853	8.28571
F	98	7850000000	0.00167	27.5318	0.0761853	8.33333
E	441	2150000000	0.00278	7.54057	0.126823	6.85
E	442	2340000000	0.00278	8.20694	0.126823	6.8
E	447	3500000000	0.00278	12.2753	0.126823	6.9
E	448	3790000000	0.00278	13.2924	0.126823	6.9
E	449	4110000000	0.00278	14.4148	0.126823	6.95
E	451	4830000000	0.00278	16.94	0.126823	7.05
E	452	5240000000	0.00278	18.3779	0.126823	7.1
E	453	5680000000	0.00278	19.9211	0.126823	7.1
C	1	100000000	0.00464	0.350724	0.211676	4.85714
C	5	215000000	0.00464	0.754057	0.211676	4.85714
C	9	464000000	0.00464	1.62736	0.211676	4.90476
C	13	1000000000	0.00464	3.50724	0.211676	5
C	17	2150000000	0.00464	7.54057	0.211676	5
C	23	4640000000	0.00464	16.2736	0.211676	5.61905
C	30	10000000000	0.00464	35.0724	0.211676	6.04762
C	40	21500000000	0.00464	75.4057	0.211676	6.33333
C	50	46400000000	0.00464	162.736	0.211676	8.09524
C	60	100000000000	0.00464	350.724	0.211676	9.95238
C	2	100000000	0.0129	0.350724	0.588497	0
C	6	215000000	0.0129	0.754057	0.588497	1
C	24	4640000000	0.0129	16.2736	0.588497	2
C	41	21500000000	0.0129	75.4057	0.588497	2
C	51	46400000000	0.0129	162.736	0.588497	1
C	61	100000000000	0.0129	350.724	0.588497	5
C	11	464000000	0.0359	1.62736	1.63775	0
C	16	1000000000	0.1	3.50724	4.56199	1
C	63	100000000000	0.1	350.724	4.56199	3
X	594	100000000	1e-05	0.350724	0.000456199	10.2381
X	595	100000000	2.78e-05	0.350724	0.00126823	10
X	596	100000000	7.74e-05	0.350724	0.00353098	9.7619
X	597	100000000	0.000599	0.350724	0.0273263	8.47619
X	598	215000000	1e-05	0.754057	0.000456199	10.1429
X	599	215000000	2.78e-05	0.754057	0.00126823	9.90476
X	600	215000000	7.74e-05	0.754057	0.00353098	9.71429
X	601	215000000	0.000215	0.754057	0.00980828	9.47619
X	602	215000000	0.000599	0.754057	0.0273263	8.57143
X	603	464000000	1e-05	1.62736	0.000456199	10.3333
X	604	464000000	2.78e-05	1.62736	0.00126823	10
X	605	464000000	7.74e-05	1.62736	0.00353098	9.71429
X	606	464000000	0.000215	1.62736	0.00980828	9.42857
X	607	464000000	0.000359	1.62736	0.0163775	9.19048
X	608	464000000	0.000464	1.62736	0.0211676	8.90476
X	609	464000000	0.000599	1.62736	0.0273263	8.57143
X	610	591000000	0.000464	2.07278	0.0211676	8.90476
X	611	754000000	0.000464	2.64446	0.0211676	9.09524
X	612	960000000	0.000464	3.36695	0.0211676	9.14286
X	613	1000000000	1e-05	3.50724	0.000456199	10.381
X	614	1000000000	1.67e-05	3.50724	0.000761853	10.381
X	615	1000000000	2.78e-05	3.50724	0.00126823	10.0952
X	616	1000000000	4.64e-05	3.50724	0.00211676	10.0952
X	617	1000000000	7.74e-05	3.50724	0.00353098	9.85714
X	618	1000000000	0.000129	3.50724	0.00588497	9.61905
X	619	1000000000	0.000215	3.50724	0.00980828	9.52381
X	620	1000000000	0.000599	3.50724	0.0273263	9
X	621	1000000000	0.001	3.50724	0.0456199	7.95238
X	622	1000000000	0.00129	3.50724	0.0588497	7.47619
X	623	1000000000	0.00167	3.50724	0.0761853	7.04762
X	624	1040000000	0.000215	3.64753	0.00980828	9.57143
X	625	1220000000	0.000464	4.27883	0.0211676	9.2381
X	626	1270000000	0.00129	4.4542	0.0588497	7.47619
X	627	1330000000	0.000215	4.66463	0.00980828	9.57143
X	628	1560000000	0.000464	5.4713	0.0211676	9.28571
X	629	1620000000	0.00129	5.68173	0.0588497	7.42857
X	630	1690000000	0.000215	5.92724	0.00980828	9.61905
X	631	1990000000	0.000464	6.97941	0.0211676	9.28571
X	632	2070000000	0.00129	7.25999	0.0588497	7.66667
X	633	2150000000	1e-05	7.54057	0.000456199	10.5714
X	634	2150000000	2.78e-05	7.54057	0.00126823	10.381
X	635	2150000000	0.000215	7.54057	0.00980828	9.66667
X	636	2150000000	0.000359	7.54057	0.0163775	9.38095
X	637	2150000000	0.00167	7.54057	0.0761853	7.14286
X	638	2340000000	0.00167	8.20694	0.0761853	7.09524
X	639	2640000000	0.00129	9.25911	0.0588497	7.80952
X	640	2980000000	0.00167	10.4516	0.0761853	7.19048
X	641	3360000000	0.00129	11.7843	0.0588497	8
X	642	3790000000	0.00167	13.2924	0.0761853	7.52381
X	643	4280000000	0.00129	15.011	0.0588497	8.42857
X	644	4640000000	2.78e-05	16.2736	0.00126823	10.6667
X	645	4640000000	7.74e-05	16.2736	0.00353098	10.1905
X	646	4640000000	0.000215	16.2736	0.00980828	9.90476
X	647	4640000000	0.000599	16.2736	0.0273263	9.38095
X	648	4640000000	0.001	16.2736	0.0456199	8.85714
X	649	6160000000	0.00167	21.6046	0.0761853	8.2381
X	650	10000000000	0.000215	35.0724	0.00980828	10.2857
X	651	10000000000	0.000599	35.0724	0.0273263	9.61905
X	652	10000000000	0.00167	35.0724	0.0761853	8.52381

## Sheet: fig_4_f
id	nucleus_surface_tension	avg_deformation	ste_deformation	std_deformation	avg_nucleus_sphericity
1	0.0003	0.0723293	0.0040278	0.0184577	0.894204
2	0.0004	0.0726997	0.00426267	0.019534	0.894987
3	0.0005	0.0728864	0.00421773	0.0193281	0.900982
4	0.0006	0.0737886	0.00382374	0.0175226	0.905649
5	0.0007	0.0759186	0.00418905	0.0191966	0.90937
6	0.0008	0.0767634	0.00442978	0.0202998	0.913307
7	0.0009	0.0796886	0.00413933	0.0189688	0.916608
8	0.001	0.0790559	0.00405358	0.0185759	0.919177
9	0.0011	0.0808466	0.00386319	0.0177034	0.922034
10	0.0012	0.0835906	0.00385893	0.0176838	0.924235
11	0.0013	0.0843515	0.00334581	0.0153324	0.926783
12	0.0014	0.0843439	0.0038265	0.0175352	0.928839
13	0.0015	0.0860264	0.00376524	0.0172545	0.931051
14	0.0016	0.0869466	0.00351857	0.0161241	0.932878
15	0.0017	0.0888262	0.00371732	0.0170349	0.934735
16	0.0018	0.090996	0.00379402	0.0173864	0.936524
17	0.0019	0.092095	0.0036169	0.0165747	0.937667
18	0.002	0.0921159	0.0036726	0.01683	0.939432
19	0.0021	0.0944055	0.00392077	0.0179672	0.940971
20	0.0022	0.0956081	0.00386896	0.0177298	0.942286
21	0.0023	0.0979861	0.00407864	0.0186907	0.943747
22	0.0024	0.0993147	0.00418993	0.0192007	0.944834
23	0.0025	0.100876	0.00400871	0.0183702	0.946209
24	0.0026	0.101327	0.00434866	0.0199281	0.947351
25	0.0027	0.101864	0.00451816	0.0207048	0.948739
26	0.0028	0.103162	0.0040977	0.018778	0.949635
27	0.0029	0.103815	0.00439584	0.0201443	0.950816
28	0.003	0.104998	0.00439704	0.0201498	0.951589
29	0.0031	0.107248	0.00441174	0.0202171	0.952873
30	0.0032	0.106821	0.00437274	0.0200384	0.953386
31	0.0033	0.108113	0.00452717	0.0207461	0.95445
32	0.0034	0.110992	0.00409896	0.0187838	0.955736
33	0.0035	0.110926	0.00429006	0.0196595	0.956463
34	0.0036	0.112503	0.00467746	0.0214348	0.957249
35	0.0037	0.11214	0.00474977	0.0217662	0.958072
36	0.0038	0.114571	0.00441979	0.020254	0.958926
37	0.0039	0.113035	0.00480684	0.0220277	0.959589
38	0.004	0.116031	0.00471704	0.0216162	0.960521
39	0.0041	0.117985	0.00464976	0.0213079	0.961224
40	0.0042	0.117505	0.00470889	0.0215789	0.962041
41	0.0043	0.118415	0.00472558	0.0216553	0.962659
42	0.0044	0.118763	0.00467731	0.0214341	0.96327
43	0.0045	0.120651	0.00487281	0.02233	0.964052
44	0.0046	0.124259	0.0071008	0.03254	0.964536
45	0.0047	0.120596	0.00509585	0.0233521	0.965642
46	0.0048	0.120263	0.00488695	0.0223948	0.96627
47	0.0049	0.121253	0.00490904	0.0224961	0.966617
48	0.005	0.123839	0.00484363	0.0221963	0.967236
49	0.0051	0.122739	0.00487018	0.022318	0.967958
50	0.0052	0.123752	0.00488461	0.0223841	0.968615
51	0.0053	0.12598	0.00510036	0.0233728	0.9691
52	0.0054	0.124446	0.00492417	0.0225654	0.96974
53	0.0055	0.12504	0.00469833	0.0215305	0.970262
54	0.0056	0.126786	0.0049798	0.0228203	0.97086
55	0.0057	0.126727	0.00513211	0.0235183	0.971363
56	0.0058	0.127544	0.00490086	0.0224585	0.971873
57	0.0059	0.128536	0.00517948	0.0237353	0.97241
58	0.006	0.128548	0.00521481	0.0238973	0.972722
59	0.0061	0.129941	0.00471317	0.0215984	0.973235
60	0.0062	0.129343	0.00522803	0.0239578	0.973976
61	0.0063	0.129154	0.00523992	0.0240123	0.974164
62	0.0064	0.128394	0.00503186	0.0230589	0.975076
63	0.0065	0.131136	0.0051986	0.023823	0.97524
64	0.0066	0.130061	0.00531409	0.0243522	0.975637
65	0.0067	0.130779	0.0052266	0.0239513	0.976125
66	0.0068	0.130276	0.00521618	0.0239035	0.976372
67	0.0069	0.130206	0.00491199	0.0225096	0.977045
68	0.007	0.132148	0.00500511	0.0229363	0.977367
69	0.0071	0.133063	0.00563589	0.0258269	0.977878
70	0.0072	0.132278	0.00529489	0.0242642	0.978378
71	0.0073	0.133202	0.00517953	0.0237356	0.978834
72	0.0074	0.132202	0.00514785	0.0235904	0.979205
73	0.0075	0.132142	0.00515355	0.0236165	0.979463
74	0.0076	0.144102	0.0113712	0.0521092	0.980191
75	0.0077	0.134662	0.00540414	0.0247649	0.980457
76	0.0078	0.132766	0.00491565	0.0225264	0.980833
77	0.0079	0.13403	0.00530084	0.0242915	0.981081
78	0.008	0.13441	0.00512965	0.023507	0.981401
79	0.0081	0.132897	0.00517239	0.0237029	0.981761
80	0.0082	0.14023	0.00738593	0.0338466	0.982103
81	0.0083	0.133573	0.00506474	0.0232096	0.982367
82	0.0084	0.134018	0.00526704	0.0241366	0.982942
83	0.0085	0.13185	0.00524807	0.0240497	0.983226
84	0.0086	0.133819	0.00550467	0.0252256	0.983521
85	0.0087	0.132749	0.00514659	0.0235846	0.983988
86	0.0088	0.133273	0.0055946	0.0256377	0.984138
87	0.0089	0.133405	0.0051699	0.0236915	0.984412
88	0.009	0.132956	0.00529943	0.0242851	0.984744
89	0.0092	0.132736	0.00526894	0.0241453	0.985102
91	0.0093	0.133253	0.00526499	0.0241272	0.985696
92	0.0094	0.133092	0.00502443	0.0230248	0.986342
93	0.0095	0.131751	0.00529094	0.0242461	0.986642
94	0.0096	0.1323	0.00495361	0.0227003	0.986591
95	0.0097	0.134098	0.00584058	0.0267649	0.987103
96	0.0098	0.132529	0.00528073	0.0241993	0.987339
97	0.0099	0.134253	0.00551298	0.0252637	0.987549
98	0.01				0.987898

## Sheet: fig_4_g
id	target_nucleus_isoperimetric_ratio	non_dim_nucleus_area_elasticity_modulus	measured_average_nucleus_sphericity	measured_average_nucleus_isoperimetric_ratio
1	100	5.81328e+06	0.952464	131.406
2	169.231	5.81328e+06	0.950449	132.274
3	238.462	5.81328e+06	0.949043	132.889
4	307.692	5.81328e+06	0.94827	133.23
5	376.923	5.81328e+06	0.947607	133.52
6	446.154	5.81328e+06	0.946887	133.843
7	515.385	5.81328e+06	0.94643	134.041
8	584.615	5.81328e+06	0.94632	134.085
9	653.846	5.81328e+06	0.945713	134.372
10	723.077	5.81328e+06	0.945566	134.436
11	792.308	5.81328e+06	0.945231	134.584
12	861.538	5.81328e+06	0.944906	134.727
13	930.769	5.81328e+06	0.944636	134.855
14	1000	5.81328e+06	0.94449	134.916
15	100	6.93976e+06	0.951424	131.855
16	169.231	6.93976e+06	0.948844	132.983
17	238.462	6.93976e+06	0.947069	133.765
18	307.692	6.93976e+06	0.946062	134.211
19	376.923	6.93976e+06	0.945321	134.544
20	446.154	6.93976e+06	0.944503	134.911
21	515.385	6.93976e+06	0.943918	135.171
22	584.615	6.93976e+06	0.943225	135.483
23	653.846	6.93976e+06	0.942971	135.598
24	723.077	6.93976e+06	0.942365	135.87
25	792.308	6.93976e+06	0.942127	135.973
26	861.538	6.93976e+06	0.941855	136.092
27	930.769	6.93976e+06	0.941554	136.227
28	1000	6.93976e+06	0.941448	136.284
29	100	8.28452e+06	0.950436	132.294
31	238.462	8.28452e+06	0.945224	134.594
32	307.692	8.28452e+06	0.943559	135.34
33	376.923	8.28452e+06	0.942502	135.823
34	446.154	8.28452e+06	0.941336	136.33
35	515.385	8.28452e+06	0.940768	136.597
36	584.615	8.28452e+06	0.940008	136.94
37	653.846	8.28452e+06	0.939532	137.152
38	723.077	8.28452e+06	0.938938	137.421
39	792.308	8.28452e+06	0.938349	137.692
40	861.538	8.28452e+06	0.9382	137.755
41	930.769	8.28452e+06	0.937699	137.991
42	1000	8.28452e+06	0.937505	138.075
44	169.231	9.88987e+06	0.945582	134.432
45	238.462	9.88987e+06	0.942877	135.642
46	307.692	9.88987e+06	0.940488	136.726
47	376.923	9.88987e+06	0.939048	137.389
48	446.154	9.88987e+06	0.937944	137.891
49	515.385	9.88987e+06	0.936836	138.402
50	584.615	9.88987e+06	0.935986	138.792
51	653.846	9.88987e+06	0.935401	139.06
53	792.308	9.88987e+06	0.93399	139.711
54	861.538	9.88987e+06	0.933194	140.093
55	930.769	9.88987e+06	0.932935	140.211
56	1000	9.88987e+06	0.9327	140.323
57	100	1.18063e+07	0.948898	132.969
58	169.231	1.18063e+07	0.943643	135.304
60	307.692	1.18063e+07	0.937585	138.057
61	376.923	1.18063e+07	0.93545	139.046
62	446.154	1.18063e+07	0.933742	139.841
63	515.385	1.18063e+07	0.932394	140.472
64	584.615	1.18063e+07	0.931566	140.861
65	653.846	1.18063e+07	0.930368	141.431
66	723.077	1.18063e+07	0.929553	141.824
67	792.308	1.18063e+07	0.928597	142.28
68	861.538	1.18063e+07	0.92815	142.487
69	930.769	1.18063e+07	0.927619	142.748
70	1000	1.18063e+07	0.926842	143.119
71	100	1.40941e+07	0.948596	133.11
72	169.231	1.40941e+07	0.9421	136.003
73	238.462	1.40941e+07	0.937742	137.993
74	307.692	1.40941e+07	0.934323	139.579
75	376.923	1.40941e+07	0.93167	140.804
76	446.154	1.40941e+07	0.929411	141.888
77	515.385	1.40941e+07	0.927479	142.812
78	584.615	1.40941e+07	0.926105	143.485
79	653.846	1.40941e+07	0.924904	144.064
80	723.077	1.40941e+07	0.924047	144.478
81	792.308	1.40941e+07	0.923117	144.937
82	861.538	1.40941e+07	0.92219	145.401
83	930.769	1.40941e+07	0.921399	145.779
84	1000	1.40941e+07	0.920673	146.143
85	100	1.68252e+07	0.948436	133.182
86	169.231	1.68252e+07	0.940636	136.661
87	238.462	1.68252e+07	0.93505	139.228
88	307.692	1.68252e+07	0.930173	141.52
89	376.923	1.68252e+07	0.927369	142.862
90	446.154	1.68252e+07	0.924928	144.044
91	515.385	1.68252e+07	0.922654	145.145
92	584.615	1.68252e+07	0.920782	146.077
93	653.846	1.68252e+07	0.919354	146.787
94	723.077	1.68252e+07	0.917773	147.561
95	792.308	1.68252e+07	0.916573	148.162
96	861.538	1.68252e+07	0.915161	148.873
97	930.769	1.68252e+07	0.913983	149.473
98	1000	1.68252e+07	0.912901	150.022
99	100	2.00855e+07	0.948491	133.155
100	169.231	2.00855e+07	0.938939	137.415
101	238.462	2.00855e+07	0.931856	140.725
102	307.692	2.00855e+07	0.927072	142.985
103	376.923	2.00855e+07	0.922791	145.073
104	446.154	2.00855e+07	0.919813	146.532
105	515.385	2.00855e+07	0.917095	147.883
106	584.615	2.00855e+07	0.914377	149.248
107	653.846	2.00855e+07	0.912058	150.424
108	723.077	2.00855e+07	0.909915	151.499
109	792.308	2.00855e+07	0.907977	152.481
110	861.538	2.00855e+07	0.905899	153.553
111	930.769	2.00855e+07	0.903857	154.611
112	1000	2.00855e+07	0.901994	155.556
113	100	2.39776e+07	0.94917	132.857
114	169.231	2.39776e+07	0.937931	137.869
115	238.462	2.39776e+07	0.929045	142.031
116	307.692	2.39776e+07	0.922603	145.136
117	376.923	2.39776e+07	0.917829	147.487
118	446.154	2.39776e+07	0.913411	149.691
119	515.385	2.39776e+07	0.909869	151.477
120	584.615	2.39776e+07	0.905861	153.525
121	653.846	2.39776e+07	0.902135	155.424
122	723.077	2.39776e+07	0.898627	157.235
123	792.308	2.39776e+07	0.894792	159.235
124	861.538	2.39776e+07	0.890863	161.3
125	930.769	2.39776e+07	0.886657	163.535
126	1000	2.39776e+07	0.881758	166.148
127	100	2.86239e+07	0.949869	132.537
128	169.231	2.86239e+07	0.936447	138.542
129	238.462	2.86239e+07	0.925974	143.481
130	307.692	2.86239e+07	0.917951	147.393
131	376.923	2.86239e+07	0.911775	150.471
132	446.154	2.86239e+07	0.905726	153.509
133	515.385	2.86239e+07	0.899431	156.715
134	584.615	2.86239e+07	0.892827	160.136
135	653.846	2.86239e+07	0.885177	164.137
136	723.077	2.86239e+07	0.874862	169.72
137	792.308	2.86239e+07	0.861376	177.483
138	861.538	2.86239e+07	0.845661	187.261
139	930.769	2.86239e+07	0.829264	198.437
140	1000	2.86239e+07	0.811159	211.959
141	100	3.41705e+07	0.951008	132.034
142	169.231	3.41705e+07	0.935368	139.025
143	238.462	3.41705e+07	0.922114	145.306
144	307.692	3.41705e+07	0.912704	149.942
145	376.923	3.41705e+07	0.903489	154.544
146	446.154	3.41705e+07	0.893509	159.629
147	515.385	3.41705e+07	0.880078	166.717
148	584.615	3.41705e+07	0.860669	177.782
149	653.846	3.41705e+07	0.837934	192.367
150	723.077	3.41705e+07	0.814248	209.53
151	792.308	3.41705e+07	0.788757	230.557
155	100	4.0792e+07	0.952295	131.468
156	169.231	4.0792e+07	0.933879	139.682
157	238.462	4.0792e+07	0.918243	147.134
158	307.692	4.0792e+07	0.905607	153.372
159	376.923	4.0792e+07	0.890436	161.081
160	446.154	4.0792e+07	0.868117	173.299
161	515.385	4.0792e+07	0.837367	192.749
162	584.615	4.0792e+07	0.805036	216.924
169	100	4.86965e+07	0.954091	130.681
170	169.231	4.86965e+07	0.93273	140.182
171	238.462	4.86965e+07	0.913547	149.368
172	307.692	4.86965e+07	0.894722	158.73
173	376.923	4.86965e+07	0.865718	174.625
174	446.154	4.86965e+07	0.829159	198.465
183	100	5.81328e+07	0.955975	129.86
184	169.231	5.81328e+07	0.931162	140.874
185	238.462	5.81328e+07	0.907243	152.337
187	376.923	5.81328e+07	0.833356	195.473
188	446.154	5.81328e+07	0.789982	229.413
